# Supplementary material for: Distinct MicroRNAs Expression Profile in Primary Biliary Cirrhosis and Evaluation of miR 505-3p and miR197-3p as Novel Biomarkers
Source: PLoS One. 2013 Jun 12;8(6):e66086. doi: 10.1371/journal.pone.0066086 (PMC3680413; doi:10.1371/journal.pone.0066086)
Supplement: Table S1 — The list of differential expression levels of miRNA in each sample. (XLS) [file pone.0066086.s003.xls]

## Sheet: Sheet1
ID	PBC-1	PBC-2	PBC-3	PBC-4	PBC-5	PBC-6	PBC-7	PBC-8	PBC-9	PBC-10	CH-C-1	CH-C-2	CH-C-3	CH-C-4	CH-C-5	CH-B-1	CH-B-2	CH-B-3	CH-B-4	CH-B-5	H-3	H-4	H-5	H-7	H-8
hsa-let-7a-2-3p	3.4722	7.2347	8.44883	1.78049	0	4.89428	5.82239	0	1.74573	9.61922	4.78046	2.04076	0	7.2555	15.5066	2.49355	1.04655	6.64434	2.21337	4.23312	1.29475	5.25004	0.745404	6.32891	10.3835
hsa-let-7a-3p	11.574	16.0771	7.24185	17.8049	11.5811	0	15.5264	9.27247	8.72863	12.8256	1.36585	16.7342	0	6.5645	1.00043	18.7017	36.6292	17.5169	33.9383	30.9018	12.9475	30.3752	35.4067	29.0555	24.9203
hsa-let-7a-5p	2925.91	8675.21	5530.36	6513.38	8941.9	2554.82	7373.09	5967.5	11608.2	2909.28	4701.24	4188.05	3816.98	7258.96	7968.91	5784.42	6520.52	9361.87	7810.6	12244.7	4653.98	5804.66	2192.98	19253.1	20455.7
hsa-let-7b-3p	113.425	71.5432	55.5209	46.2927	117.098	61.9943	37.5221	33.116	47.1346	47.0273	68.2923	80.4059	39.0747	50.443	57.5246	73.5598	78.4912	83.3563	85.2146	89.3188	49.8479	110.626	170.325	83.4265	70.8672
hsa-let-7b-5p	490.738	1813.5	1383.19	2202.11	2502.81	2251.37	2659.54	1678.32	3444.32	2266.93	4872.66	1337.92	2681.24	4284.89	4529.44	2241.7	1861.81	2311.02	1301.46	4309.31	1510.33	3650.27	1623.86	3934.86	4115.75
hsa-let-7c	165.508	389.066	212.428	330.102	340.356	1171.37	445.737	307.316	314.231	387.975	277.95	133.057	209.769	238.395	345.648	1527.93	270.01	959.805	314.667	913.083	203.923	307.877	190.078	519.546	463.362
hsa-let-7d-3p	1135.41	1020.9	1085.07	1660.13	1333.76	928.282	629.465	1455.78	1211.53	816.565	1708.67	1298.74	1501.81	1585.15	1500.14	263.07	632.116	701.884	962.076	785.243	589.759	566.629	1015.61	1070.45	881.297
hsa-let-7d-5p	412.035	442.121	483.997	507.083	741.191	215.348	555.068	539.79	735.823	285.37	501.266	368.153	303.857	660.251	688.795	326.656	427.515	560.541	592.075	1022.3	716.645	663.755	293.316	1528.43	1541.17
hsa-let-7e-3p	17.361	18.4887	28.9674	16.7366	17.3717	3.26286	29.112	34.4406	29.6773	3.20641	6.82923	10.2038	10.797	8.983	12.5054	4.36372	14.6517	19.329	19.9203	27.0919	6.47376	10.1251	9.31755	43.727	49.3215
hsa-let-7e-5p	192.129	143.086	340.367	184.459	229.692	71.7828	237.424	331.16	762.009	146.426	157.755	105.711	113.111	248.76	610.761	105.353	235.474	179.397	112.513	256.95	146.307	58.8754	86.4668	436.695	928.802
hsa-let-7f-1-3p	8.10181	5.62699	8.44883	3.20488	5.14716	0	5.17546	3.97392	0	0	6.14631	4.89782	0	2.4185	1.00043	10.5976	15.175	6.64434	7.74678	8.04292	5.82638	10.1251	10.063	4.89052	8.82595
hsa-let-7f-2-3p	0	4.01928	0	0.712195	2.57358	0	3.23466	0	2.61859	3.20641	0.682923	2.85706	0	2.764	0	2.49355	10.9888	4.83225	13.2802	8.04292	6.47376	6.37504	11.9265	11.5071	10.6431
hsa-let-7f-5p	8356.44	10934	11940.6	9689.06	15663.4	1523.75	11990.9	8818.78	16617.6	1597.86	2314.43	6597.37	2432.4	4293.18	4636.99	4866.17	9449.81	13942.2	15074.9	23023.9	4690.24	9055.94	3614.84	21445.5	25278.8
hsa-let-7g-3p	1.1574	3.21542	0	2.49268	1.93018	0	0	1.32464	2.61859	7.48162	0.682923	1.63261	0	0.691	2.00086	1.87017	3.66292	1.20806	1.47558	0	5.82638	3.75003	2.23621	0.863033	3.11504
hsa-let-7g-5p	590.275	1216.23	621.592	897.01	1044.87	254.503	731.681	555.024	1008.16	177.421	310.73	518.761	235.476	442.931	508.718	523.023	864.973	978.53	1312.89	1982.79	700.46	2124.76	811.372	1649.83	1862.54
hsa-let-7i-3p	3.4722	5.62699	12.0698	4.62927	11.5811	8.15714	11.6448	5.29855	11.3472	0	12.9755	19.5913	5.65555	17.966	6.00257	14.3379	10.4655	3.62419	11.4357	7.61961	15.537	31.1252	24.5983	9.49337	8.56636
hsa-let-7i-5p	1414.34	1935.68	1490.61	2274.39	2203.63	747.194	1956.32	1945.89	2713.73	975.817	1953.84	1666.89	1044.22	2281.68	1959.34	1555.98	2435.84	2304.98	3145.93	4248.78	2344.15	4943.28	1920.16	3749.3	4954.73
hsa-miR-1	0	0	0	0	0.643395	0	0	0	0	0	0	0	0	0	0	0	0	0	1.10668	0.423312	0	0.375003	0	0	0.77876
hsa-miR-100-3p	2.3148	1.60771	0	0.356098	0	0	5.17546	0	2.61859	1.0688	0	2.04076	0	0	0	3.11694	2.61637	0.604031	1.47558	3.38649	1.94213	3.37502	1.11811	1.72607	0.519174
hsa-miR-100-5p	287.036	520.095	779.706	163.805	290.814	2106.17	378.456	759.68	293.282	261.857	325.072	938.749	233.42	387.651	297.127	3798.93	611.708	1211.08	900.102	696.348	212.339	272.627	701.052	180.086	95.2684
hsa-miR-101-3p	396.989	589.226	694.011	405.595	1034.58	311.603	1024.09	609.996	760.264	72.6786	186.438	872.22	73.5221	67.3725	68.0291	468.165	673.977	523.091	917.809	1172.57	652.555	1395.76	1026.79	555.793	712.566
hsa-miR-101-5p	307.869	204.983	162.942	163.805	214.25	106.043	104.156	122.529	221.707	64.1281	88.78	301.216	32.3909	36.623	42.5182	465.671	421.236	362.419	534.528	522.367	295.851	644.629	438.67	397.283	537.604
hsa-miR-103a-2-5p	0	0	0	1.42439	0	0	0.646933	0	0	0	0	2.85706	0	2.764	0	1.87017	0	1.20806	0.737788	0.846623	0.647376	0.375003	1.11811	1.15071	0.519174
hsa-miR-103a-3p	1508.09	1113.34	1100.76	647.741	1412.89	363.808	1024.09	1214.03	1409.67	247.962	696.582	1546.08	530.593	599.097	538.23	1088.44	1049.69	829.334	1570.01	1526.46	1784.81	1921.51	1867.98	1620.2	1885.12
hsa-miR-103b	1510.41	1111.73	984.892	555.156	1283.57	316.497	953.579	1165.02	1360.79	203.072	667.899	1548.94	526.994	508.231	470.201	926.979	959.162	723.025	1485.91	1361.79	1638.51	1812.01	1873.2	1379.99	1652.01
hsa-miR-105-3p	0	0	0	0	0	0	0	0	0	0	0	0	0	0	0	0	0	0	0	0	0	0	0	0	0
hsa-miR-105-5p	0	0	0	0	0	0	0	0	0	0	0	0	0	0	0	0	0.523274	0	0	0	0	0	0	0	0
hsa-miR-106a-3p	0	0.803856	1.20698	0	0	0	1.29387	0	0	3.20641	1.36585	2.85706	0	1.7275	1.00043	4.36372	0.523274	3.62419	0.368894	1.26994	1.29475	0.750005	0.745404	1.43839	0.519174
hsa-miR-106a-5p	4.62961	3.21542	7.24185	0	5.14716	0	3.23466	0	2.61859	0	3.41462	2.85706	0	1.382	0	0.623388	3.13965	0.604031	2.58226	6.77299	2.5895	8.25006	4.09972	2.01374	3.37463
hsa-miR-106b-3p	64.8145	139.871	168.977	259.239	188.515	205.56	261.361	95.374	293.282	181.696	594.826	375.091	200.515	400.78	217.593	326.656	276.289	202.954	271.875	349.232	154.075	1033.13	178.897	286.815	377.439
hsa-miR-106b-5p	61.3423	83.601	60.3488	77.2732	101.013	13.0514	64.0463	57.6218	84.6677	8.55042	34.1462	58.3657	16.9666	13.4745	6.50278	48.6243	107.271	47.1144	98.8637	176.098	110.701	290.252	184.86	100.975	131.351
hsa-miR-107	1263.88	864.145	1041.62	662.697	1210.23	399.7	1022.15	1026.59	1240.34	301.402	1087.21	1897.91	518.768	486.464	421.681	689.468	896.892	567.789	1248.34	1257.66	1395.09	1729.89	2047.25	1027.01	1106.88
hsa-miR-10a-3p	4.62961	7.2347	1.20698	0.712195	7.72074	1.63143	1.29387	25.1681	2.61859	5.34401	0	1.63261	6.16969	1.0365	4.00171	4.36372	10.9888	4.83225	2.21337	3.80981	9.71063	11.6251	29.4434	3.16446	3.63422
hsa-miR-10a-5p	18173.5	26355.2	21160.7	11780.1	21658	6064.02	10666	31405.9	15294.3	8696.85	6482.99	14762.4	7029.85	5733.92	8062.45	4448.5	19117.8	6329.04	12419.6	9022.04	11975.8	13335.8	46265	13128.2	12526.9
hsa-miR-10b-3p	0	4.01928	4.8279	0	0.643395	14.6829	0	5.96087	0.872863	0	0	3.26521	4.62727	0	6.00257	0	2.0931	0	1.84447	1.26994	3.23688	0.375003	13.79	1.72607	1.81711
hsa-miR-10b-5p	35886.4	49510.3	47051.5	18433.4	41975.1	15193.5	22927.9	61969.9	39178.4	20295.5	13495.3	36752.8	19673.6	13074.4	15029.9	7650.22	50400.7	12090.9	36195.2	23226.3	30543.2	45862.4	106475	32218.5	28968.3
hsa-miR-1178	0	0	0	0	0	0	0	0	0	0	0	0	0	0	0	0	0	0	0.368894	0	0	0	0.745404	0.863033	0
hsa-miR-1179	0	0	0	0	0	0	0	0	0	0	0	0	0	0	0	0	0	0	0	0	0	0	0	0	0
hsa-miR-1180	3.4722	4.01928	4.8279	14.6	7.72074	19.5771	7.11626	1.32464	4.36431	19.2384	36.8779	7.34673	5.65555	10.365	8.50364	24.9355	3.13965	6.64434	4.42673	10.1595	8.41588	15.0001	7.45404	4.31517	3.8938
hsa-miR-1181	0	0	2.41395	0	0	0	0	0	0	0	0	0	0	0	0	0	0	0	0	0	0	0	0.372702	0	0
hsa-miR-1183	0	0	0	0	0	0	0	0	0	0	0	0	0	0	0	0	0	0	0	0	0	0	0	0	0
hsa-miR-1185-1-3p	1.1574	0	0	3.56098	0	0	2.58773	1.98696	4.36431	0	0	0.816304	0	0	1.00043	0	0	4.83225	2.95115	1.26994	7.12113	0.375003	1.11811	10.0687	5.71091
hsa-miR-1185-2-3p	0	0	2.41395	0	1.93018	0	0.646933	0	0	0	0	0	0	0	0	0	0	1.20806	1.10668	0	0	0	0.745404	1.72607	1.55752
hsa-miR-1185-5p	0	0	0	0	0	1.63143	0	0	0	0	0	0	0	0	0	0	0	1.20806	0	0	0	0	0	0.287678	0
hsa-miR-1193	0	0	0	0.356098	0	0	0	0	0.872863	0	0	0	0	0	0	0	0	0	0	0	0	0	0	0	0
hsa-miR-1197	0	0.803856	0	0.712195	0	0	0	1.32464	1.74573	0	0	0.816304	0	0	0	0.623388	0.523274	2.41612	0.737788	0.846623	0.647376	0.375003	0	1.72607	2.07669
hsa-miR-1200	0	0	1.20698	0	0	0	0	0	0	0	0	0	0	0	0	0	0.523274	0	0	0	0	0	0	0	0
hsa-miR-1202	0	0	0	0	0	0	0	0	0	0	0	0	0	0	0	0	0	0	0	0	0	0	0	0	0.259587
hsa-miR-1203	0	0	0	0	0	0	0	0	0	0	0	0	0	0	0	0	0	0	0.368894	0	0	0	0	0	0
hsa-miR-1207-5p	0	0	0	0	0	0	0	0	0	0	0	0	0	0	0	0	0	0	0.368894	0	0	0	0	0	0
hsa-miR-1208	0	0	0	1.06829	0	0	4.52853	0	0	0	0	0	1.02828	0	0	0	1.04655	0.604031	0.737788	0	0.647376	0	0.372702	0.575355	2.85545
hsa-miR-122-3p	2.3148	26.5272	1.20698	5.34146	4.50376	148.46	8.41012	2.64928	0	2.1376	0	2.04076	0	0	0	278.655	4.1862	68.8595	26.5604	108.791	0.647376	4.50003	4.09972	0.575355	0
hsa-miR-122-5p	187.499	1581.18	567.279	1722.44	853.785	19821.8	1949.21	1298.81	398.025	902.069	1771.5	1651.38	582.521	1557.51	1753.75	25997.8	5348.39	16075.1	4157.81	9596.48	265.424	486.378	900.448	1668.82	506.194
hsa-miR-1224-3p	0	0	0	0.356098	1.28679	0	0.646933	1.98696	0	0	2.73169	4.48967	2.5707	1.7275	0	6.85727	2.61637	0.604031	1.10668	2.53987	0.647376	1.50001	0	1.72607	1.55752
hsa-miR-1224-5p	0	1.60771	0	0	0.643395	0	1.29387	13.9087	0	0	2.73169	0	3.08484	0	0	1.87017	0.523274	0	0	0	0	0	3.35432	0.575355	0.259587
hsa-miR-1225-3p	0	0	0	0	0	0	0	0	0	0	0	0	0	0	0	0	0	0	0	0	0	0	0	0	0
hsa-miR-1225-5p	0	0	1.20698	0	0	0	0	0.662319	0	0	0	0	0	0	0	0	0	0	0.737788	0	0	0.375003	0	0	0
hsa-miR-1226-3p	0	0.803856	0	0.712195	0	3.26286	1.29387	0	0	3.20641	0.682923	1.22446	0	1.7275	2.00086	0	0	0.604031	1.47558	2.96318	1.94213	0	0	4.02749	0.77876
hsa-miR-1226-5p	0	0	0	0.712195	0	0	0	0	1.74573	0	0	0	0	0	1.50064	0	0	0	0	0	0	0	0	0	0
hsa-miR-1227	3.4722	1.60771	0	0.712195	1.28679	3.26286	0	0	1.74573	4.27521	6.82923	2.85706	4.11313	4.4915	1.00043	0	2.61637	0	1.10668	1.69325	0.647376	3.37502	1.49081	3.45213	1.55752
hsa-miR-1228-3p	0	0	1.20698	1.42439	1.93018	1.63143	0	0	0	2.1376	6.14631	0	2.05656	1.7275	7.003	2.49355	0.523274	0	2.58226	0.846623	1.29475	1.12501	1.11811	1.15071	1.55752
hsa-miR-1228-5p	0	0	0	1.42439	1.28679	0	0	1.32464	0	0	0	0	0	0.3455	4.00171	4.36372	1.56982	1.20806	1.47558	0.423312	0	0.750005	0.372702	1.72607	0.259587
hsa-miR-1229	3.4722	4.82313	0	1.42439	1.93018	4.89428	1.29387	0.662319	10.4744	16.032	6.14631	0.816304	0	3.1095	5.00214	0	0	1.20806	1.47558	2.53987	3.88425	2.62502	0.372702	4.89052	2.85545
hsa-miR-1231	0	1.60771	0	0	1.28679	1.63143	0	0	0	0	4.78046	0	0	1.7275	2.00086	0	0	0	0	0.423312	0.647376	0	0	0.575355	0.519174
hsa-miR-1233	0	0	0	0	0	0	3.23466	0	0	3.20641	0	0	0	0	2.00086	0	0	0	0	0	0	0	0.372702	0	0
hsa-miR-1234	2.3148	0	0	0	0	0	0.646933	0	0	0	0	0	0	0	0	0	0	0	0	0	0	1.12501	0	0.287678	0
hsa-miR-1236	0	0.803856	0	0	1.28679	0	0	0	0	2.1376	0	0	0	0	0	0	0	0	0	0.423312	0	0	0.372702	0	0
hsa-miR-1237	0	0	0	1.06829	1.28679	0	0	0	0	2.1376	1.36585	1.63261	0	0.3455	2.00086	0.623388	0	1.20806	0	0.423312	0	0	0.372702	0.575355	0.519174
hsa-miR-1238	0	0	0	0	0	0	0	0	0	0	0	0	0	0	0	0	0	0	0	0	0	0	0	0	0
hsa-miR-124-3p	0	0	3.62093	1.42439	0	8.15714	0	0	0	53.4401	4.09754	0.408152	0	0	2.00086	0	0	11.4766	9.96014	8.04292	0	0	0	0.863033	1.81711
hsa-miR-124-5p	0	0	0	2.13659	0	0	0	0	0	0	0	0	0	0	0	0	0	3.02015	0.737788	0.846623	0	0	0	0.863033	0
hsa-miR-1243	0	0	0	0	0.643395	4.89428	0	0	0	0	0	0	0	0	0	0	0	0	0	0	0	0	0.372702	0	0
hsa-miR-1245a	19.6758	98.8743	7.24185	7.83415	11.5811	9.78857	10.3509	0.662319	3.49145	4.27521	0	6.12228	12.3394	3.8005	2.50107	4.98711	4.1862	1.81209	14.3869	2.11656	7.76851	3.00002	2.23621	4.60284	2.33628
hsa-miR-1245b-5p	0	0	0	0	0	0	0	0	0	0	0	0	0	0	0	0	0	0	0	0	0	0	0	0	0
hsa-miR-1246	10.4166	51.4468	7.24185	35.9658	37.9603	17.9457	3.23466	21.8565	27.0587	9.61922	4.78046	28.5706	7.19797	11.4015	11.0047	18.0783	7.32584	16.3088	25.0848	19.4723	5.179	21.0001	29.8161	8.63033	5.45132
hsa-miR-1247-3p	0	0	2.41395	0	0.643395	0	0	0	0	0	0	0.408152	0	0	0	0	1.04655	0	0	0	0	0	0.372702	0	0
hsa-miR-1247-5p	0	5.62699	0	0.712195	0	161.511	0	1.32464	2.61859	6.41281	10.2439	1.22446	1.02828	1.382	2.00086	6.85727	2.0931	1.20806	0.368894	8.46623	2.5895	2.25002	5.21783	1.43839	1.03835
hsa-miR-1248	0	0	0	0	0	0	0	0	0	0	0	0	0	1.382	0	0	0	0	0	0.846623	0	0.750005	0	0	0
hsa-miR-1249	0	1.60771	4.8279	4.27317	3.21697	13.0514	0	2.64928	0.872863	26.7201	19.8048	2.44891	5.65555	5.528	11.5049	0	0.523274	7.24837	5.90231	4.65643	0.647376	8.62506	19.0078	12.0825	9.08554
hsa-miR-1250	0	0	0	0	0	0	0	0	0	0	0	0	0	0	0	0	0	0	0.368894	0	0	0	0	0	0
hsa-miR-1251	0	0	0	0	0	0	0	0	0	0	0	0	0	0	0	0	0	0	0	0	0	0	0	0	0
hsa-miR-1252	0	0	0	0	0	0	0	0	0	0	0	0	0	0	0	0	0	0	0.737788	0	0.647376	0	0.372702	0	0
hsa-miR-1253	4.62961	0	0	0	0	0	0	0	0	0	0	2.04076	0	0.3455	0	0	0	0	1.10668	0.423312	0.647376	0.375003	0	1.15071	0
hsa-miR-1254	3.4722	0	0	0.712195	1.28679	4.89428	1.29387	1.98696	4.36431	0	0	3.67337	5.65555	4.4915	1.50064	1.24678	2.0931	0	2.21337	0.423312	1.94213	2.25002	1.49081	0.863033	3.8938
hsa-miR-1255a	3.4722	0	2.41395	0	5.79055	0	5.17546	7.28551	0	0	0	0.408152	0	0	0	0	0	0.604031	0.368894	1.69325	1.94213	3.37502	1.86351	6.61659	5.45132
hsa-miR-1255b-2-3p	0	0.803856	0	0.712195	0.643395	0	0	0	0	0	0	0.408152	0.514141	0.3455	0	0	0	0.604031	1.10668	0	0	0.375003	0	0	0.259587
hsa-miR-1255b-5p	0	0	0	0.356098	1.28679	4.89428	0.646933	0	0	0	3.41462	1.22446	0	0	0	0	0	0	0.737788	2.96318	0.647376	3.75003	0.745404	0.575355	1.03835
hsa-miR-1256	0	0	0	0	0	0	0.646933	0	0	0	0	0	0	0	0	0	0	0	0	0.423312	1.94213	0.375003	0	0	0
hsa-miR-1257	0	0	0	0	0	0	0	0	0	0	0	0	0	0	0	0	0.523274	0	0	0	0	0	0	0	0
hsa-miR-1258	0	4.01928	1.20698	1.78049	1.93018	0	0	0.662319	0	0	0	0.408152	0	1.0365	1.50064	0	0.523274	1.20806	1.10668	0.846623	0	0.750005	0.372702	0.575355	0.259587
hsa-miR-125a-3p	4.62961	4.82313	0	3.56098	8.36413	8.15714	1.29387	1.98696	0	11.7568	0	0.408152	5.14141	2.764	4.00171	1.87017	5.23274	0	0.737788	1.26994	0.647376	2.25002	5.21783	2.30142	3.63422
hsa-miR-125a-5p	362.267	631.831	695.218	509.576	341.643	401.331	451.559	578.867	798.67	578.222	435.705	259.993	267.353	442.24	729.312	154.6	875.438	295.975	234.248	257.373	319.156	340.502	686.89	438.996	749.687
hsa-miR-125b-1-3p	6.94441	0.803856	4.8279	5.69756	2.57358	45.68	1.9408	11.2594	5.23718	3.20641	7.51216	17.5505	13.3677	11.4015	20.5088	75.43	4.70947	23.5572	16.6002	10.1595	4.53163	3.75003	11.5538	3.73981	4.41298
hsa-miR-125b-2-3p	43.9813	27.3311	37.4162	43.0878	24.449	83.2028	32.3466	34.4406	16.5844	30.9953	43.0242	107.344	31.3626	30.7495	54.5233	806.665	185.239	155.236	177.069	96.5151	29.7793	57.0004	102.866	34.809	35.5634
hsa-miR-125b-5p	39.3517	86.8164	86.9022	38.8146	51.4716	1293.72	58.8709	114.581	42.7703	115.431	64.1948	49.3864	35.4757	35.932	40.5173	697.572	131.342	346.11	112.882	175.674	25.2476	77.6255	138.645	45.7408	21.2861
hsa-miR-126-3p	696.756	672.023	339.16	231.107	628.597	42.4171	365.517	284.135	332.561	84.4354	135.219	173.465	100.257	154.439	142.561	131.535	639.965	439.734	477.718	419.079	738.655	701.63	494.203	838.005	825.486
hsa-miR-126-5p	7946.72	8974.25	5909.35	4690.87	8840.24	903.811	4415.32	4783.93	7725.71	1850.1	1654.04	3976.21	2057.08	1849.12	1969.84	1912.56	11474.9	7925.49	9782.34	10562.5	10884.3	9576.07	11013.7	16935.6	17564.7
hsa-miR-1260a	25.4628	75.5624	94.1441	179.117	64.9829	123.989	42.6976	117.231	65.4647	144.288	87.4142	37.9581	77.1211	77.7375	101.043	7.48066	32.9663	55.5708	66.401	62.6501	25.2476	32.6252	10.063	90.6185	56.8495
hsa-miR-1260b	35.8794	96.4627	140.009	210.098	99.7262	176.194	73.1034	142.399	63.719	168.871	132.487	61.6309	134.705	105.723	116.55	11.221	35.0594	60.4031	83.3701	80.0059	44.6689	38.2503	16.3989	130.03	72.1651
hsa-miR-1261	1.1574	3.21542	9.6558	3.56098	9.65092	0	5.82239	0	9.60149	4.27521	0	3.26521	1.54242	2.073	1.00043	3.74033	9.41894	13.8927	4.05784	6.77299	1.94213	12.0001	0.745404	2.5891	1.81711
hsa-miR-1262	2.3148	0	0	0	0	0	0.646933	0	0	0	4.09754	1.63261	0	0	0	0	1.56982	0	0	0.846623	1.94213	0	2.60891	0.575355	0
hsa-miR-1263	0	0	0	0	0	0	0	0	0	0	0	0	0	0	0	0.623388	0	0	0	0	0.647376	0	0	0	0
hsa-miR-1264	0	0	0	0	0	0	0	0	0	0	0	0	0	0	0	0	0	0	0	0	0	0	0	0	0
hsa-miR-1266	0	0	0	0.712195	0	0	0	0	0	0	0	0	0	0	0	0.623388	0	1.20806	0	0	0	0	0	0.287678	0
hsa-miR-1267	773.144	218.649	725.392	168.434	212.32	649.308	281.416	1057.72	397.153	901	229.462	214.688	485.349	121.616	434.186	20.5718	78.4912	33.2217	54.9652	36.8281	108.759	73.8755	130.073	53.5081	41.2743
hsa-miR-1268a	0	0	0	0	0	0	0	0	0	0	0.682923	0	0.514141	0	0	0	0	0	0	0	0	0	0	0	0
hsa-miR-1268b	0	0	0	0.356098	0	0	1.29387	0	1.74573	0	0.682923	0	0	0	0	0	0.523274	0.604031	0	0	0	0.375003	0	0	0
hsa-miR-1269a	0	4.01928	1.20698	1.42439	3.21697	0	0	3.3116	0	3.20641	0	2.04076	0	0	0	3.74033	0	2.41612	0	2.11656	0	0	0	0	0
hsa-miR-1269b	0	0.803856	0	0.356098	1.28679	0	0	19.2073	0	0	0	0	0	0	0	26.1823	5.23274	4.22822	13.2802	0	0	0	0	0	0
hsa-miR-127-3p	450.229	501.606	532.276	1330.74	151.841	1018.01	1517.7	863.664	915.633	698.997	176.194	732.632	1026.74	1440.74	1008.93	857.159	502.343	1683.43	1225.47	513.054	1953.13	157.126	106.22	2438.36	1412.67
hsa-miR-127-5p	4.62961	0.803856	0	0.712195	0	1.63143	0	1.98696	0.872863	0	0	0.408152	0	0.3455	0	0	0.523274	1.20806	2.21337	0	5.82638	0	2.23621	2.87678	0.519174
hsa-miR-1270	0	0	3.62093	0	0	8.15714	0	0	0	4.27521	0	3.26521	0	0.691	3.00128	0	2.0931	1.20806	0.368894	0.423312	3.23688	2.62502	0.372702	0.575355	0.77876
hsa-miR-1271-3p	0	0	0	0	0	0	0	0	0	0	0	0	0	0	0	0	0	0	0	0	0	0	0	0	0
hsa-miR-1271-5p	0	0	0	0	0	0	0	0	0	0	0	0.408152	3.08484	0.3455	0	1.24678	0	1.20806	0.737788	2.53987	0	0	0	1.15071	0.519174
hsa-miR-1272	0	0	0	0	0	0	2.58773	0	0	0	0	0	0	0	0	0	0	0	0	0	0	0	0	0	0
hsa-miR-1273a	10.4166	4.82313	2.41395	4.98537	5.79055	4.89428	3.23466	6.62319	5.23718	17.1008	0	1.22446	1.02828	0	0	0.623388	3.13965	2.41612	0	2.11656	7.76851	5.62504	8.19944	2.01374	3.11504
hsa-miR-1273c	0	0	0	0	0	0	0	0	0	0	0	0	0	0	0	0	0	0	0	0	0	0	0.372702	0	0
hsa-miR-1273d	1.1574	0	4.8279	1.06829	0.643395	0	0	0	0.872863	0	0	0.408152	0	0	3.00128	0	0.523274	0.604031	0.368894	0	1.29475	0	0	0	1.29793
hsa-miR-1273e	5.78701	0.803856	1.20698	0.356098	0	1.63143	0.646933	0	0	0	0	0	0	0	0	0	0	0	0	0	0	0	1.11811	0	0
hsa-miR-1273f	0	0	0	0.712195	1.28679	0	0	0	0	1.0688	0	0	0	0	0	0	0	0	0.368894	0	0.647376	0.750005	1.11811	0	0
hsa-miR-1273g-3p	129.629	106.913	22.9325	28.8439	30.2396	39.1543	42.0506	17.8826	25.313	94.0546	18.4389	11.8364	68.8949	20.039	30.0128	8.10405	13.0819	3.62419	8.85346	7.1963	13.5949	6.37504	17.1443	8.63033	9.08554
hsa-miR-1273g-5p	15.0462	12.8617	0	4.27317	3.86037	4.89428	8.41012	11.2594	0.872863	6.41281	2.04877	2.04076	3.59899	1.7275	0	0	0	0.604031	1.10668	0.846623	0.647376	1.12501	1.49081	1.72607	1.03835
hsa-miR-1275	0	0	1.20698	0.356098	0	0	1.29387	1.32464	0	0	0.682923	0	0	1.0365	1.00043	8.72744	0	0	1.10668	0.846623	0.647376	4.12503	1.49081	0.575355	0.519174
hsa-miR-1276	0	0	0	0	0	0	1.9408	0	0	0	0	0.816304	0	0	0	1.24678	0	1.20806	0	0	0	0	0	0	0
hsa-miR-1277-3p	0	1.60771	0	0	0	0	0	0	0	0	0	0	0	0	0	0.623388	0	0	0	0	0	0	0	0	0
hsa-miR-1277-5p	2.3148	0	0	2.13659	2.57358	0	1.29387	1.98696	3.49145	0	0	2.04076	0	0	0	2.49355	1.04655	2.41612	2.95115	3.80981	7.76851	0.750005	0.745404	2.30142	10.9026
hsa-miR-1278	0	0	0	0	0	0	0	0	0	0	0	0	0	0	0	0	0	0	0	0	0	1.50001	0	0	0.519174
hsa-miR-1279	0	0	2.41395	0.356098	0	0	0	0	0	0	0	0	0	0	0	0	0	0	0	0	0	0	0	0	0
hsa-miR-128	325.23	372.989	348.816	438.356	316.55	205.56	399.157	253.668	302.883	213.76	566.144	656.308	412.341	462.279	361.155	478.139	384.083	388.392	451.158	306.901	297.145	298.877	240.393	301.774	294.371
hsa-miR-1280	11.574	59.4853	126.732	94.3658	58.5489	66.8885	102.862	91.4001	54.1175	83.3666	74.4387	33.8766	60.1545	52.8615	78.5336	9.35083	42.3852	53.1547	57.9164	64.7667	23.3055	48.3753	20.4986	81.9882	50.879
hsa-miR-1281	0	0	0	0.356098	0	0	1.9408	0	0.872863	0	0	0.816304	0	0.3455	0.500214	1.24678	0	0	0	0	0.647376	0	0	1.15071	0.259587
hsa-miR-1283	1.1574	0	0	2.13659	0.643395	0	0	0	0	5.34401	0	0.816304	0	3.8005	0	6.23388	1.56982	1.20806	2.21337	3.38649	3.88425	1.12501	0.372702	3.16446	1.55752
hsa-miR-1284	0	0	0	1.78049	0.643395	3.26286	1.29387	0	0	0	6.14631	1.22446	0	0	2.50107	0.623388	1.56982	0	0.368894	1.26994	0	0.750005	1.86351	0.287678	1.29793
hsa-miR-1285-3p	6.94441	10.4501	18.1046	6.40976	7.72074	11.42	7.76319	9.93479	7.85577	9.61922	7.51216	25.3054	14.3959	7.601	9.00385	13.0912	8.89567	5.43628	5.90231	8.46623	18.7739	15.7501	13.79	3.73981	5.19174
hsa-miR-1285-5p	1.1574	1.60771	0	0.356098	1.93018	0	0.646933	0	0	0	0	0.408152	0	1.0365	0	0	0	0	0.368894	0.846623	0	0.375003	0	0	0.259587
hsa-miR-1286	0	0	0	0	0	0	0	0	0	0	0	0	0	0	0	0.623388	0	0	0	0	0	0	0.372702	0	0
hsa-miR-1287	0	0	0	0	1.93018	0	0	0	1.74573	0	1.36585	2.44891	4.62727	2.073	1.00043	3.11694	6.27929	0.604031	0.368894	0.423312	1.29475	2.25002	1.11811	0.575355	1.81711
hsa-miR-1288	0	0	0	0	0	0	0	0	0	0	0	0	0	0	0	0	0	0	0	0	0	0	0	0	0
hsa-miR-1289	0	0	0	0	0.643395	0	0	0	0	0	0	0.816304	0	0	0	0	0	0	0	0	0	0	0	0	0
hsa-miR-129-1-3p	1.1574	0.803856	3.62093	1.06829	0	16.3143	3.23466	0	1.74573	0	0.682923	2.44891	2.05656	1.0365	0	14.3379	0.523274	3.02015	4.79562	8.88955	1.29475	0.750005	3.35432	2.5891	0
hsa-miR-129-2-3p	0	0	0	0	2.57358	0	0	0	0	0	0	0	0	0	0	0	0	1.81209	1.47558	0.423312	0	0.750005	4.47242	0.287678	0
hsa-miR-129-5p	0	0	0	0.356098	3.21697	0	0	0	0.872863	0	0	0.408152	2.05656	0	0	0.623388	0	2.41612	1.10668	2.53987	0.647376	1.87501	1.86351	4.02749	0.519174
hsa-miR-1290	4.62961	16.881	0	4.62927	10.2943	0	1.29387	2.64928	3.49145	5.34401	0	1.63261	1.02828	0	0	1.87017	4.1862	3.62419	3.32005	0.846623	1.29475	2.25002	0.745404	0.575355	0
hsa-miR-1291	0	0	0	0.712195	0	0	0	0	0	0	0	0	0	0	0	0	1.56982	0	0.737788	0	0	0	0	0	1.03835
hsa-miR-1292	0	0	0	0	0	0	0	0	0	0	0	0	0	0	0	0	0	0	0.368894	0	0	0	0	0.863033	0.259587
hsa-miR-1293	2.3148	0	0	0.712195	0	0	1.9408	0	0	0	0	1.22446	0	0	0	0	0	0	1.84447	0	0	1.12501	0	0	0
hsa-miR-1294	5.78701	2.41157	0	4.98537	12.2245	0	9.05706	0.662319	4.36431	0	7.51216	11.0201	1.54242	5.1825	7.003	4.98711	1.56982	6.04031	4.42673	4.23312	0	15.3751	2.98161	4.89052	7.26843
hsa-miR-1295a	0	0	0	0	0	0	0	0	0	0	0	0	0	0	0	0	0	0	0	0.423312	0	0	0	0	0
hsa-miR-1295b-3p	0	1.60771	0	0.712195	1.28679	0	0	0	0	0	0	0	0	0	0	1.24678	1.04655	0	0.737788	0.423312	0	0.750005	0.372702	0	0
hsa-miR-1295b-5p	0	0.803856	0	1.42439	0	29.3657	2.58773	0	0	0	0	1.63261	0.514141	0	0	9.97422	1.04655	5.43628	2.21337	1.26994	0	0	0	0	0
hsa-miR-1296	9.25921	2.41157	9.6558	4.98537	11.5811	6.52571	1.9408	9.93479	11.3472	0	5.46339	4.48967	4.62727	11.747	2.00086	9.35083	3.66292	7.8524	5.53341	3.38649	3.23688	2.25002	1.86351	3.16446	5.19174
hsa-miR-1297	0	0	0	0	0	0	0	0	0	0	0	0	0	0	0	0	0	0	0	0	0	0	0	0	0
hsa-miR-1298	0	0	0	0	0	0	0	0	0	0	0	0	0	0	0	0	0	0	0	0	0.647376	0	1.11811	0	0
hsa-miR-1299	0	3.21542	0	0.356098	2.57358	6.52571	0	0	28.8045	8.55042	0	1.22446	0.514141	1.382	0	3.74033	0	2.41612	1.47558	3.38649	1.29475	3.00002	0	2.30142	2.33628
hsa-miR-1301	8.10181	11.254	8.44883	19.9415	16.7283	17.9457	12.2917	20.5319	20.9487	12.8256	27.3169	15.5098	11.8252	29.713	23.5101	4.98711	10.4655	9.66449	11.8046	12.276	18.1265	6.75005	5.59053	27.0417	30.6312
hsa-miR-1302	2.3148	0	2.41395	1.06829	1.93018	6.52571	0	0	0	0	0	0	0	2.073	0.500214	4.98711	0.523274	1.81209	0	0.846623	0	1.87501	0	0	0
hsa-miR-1303	0	2.41157	6.03488	2.13659	0	6.52571	1.29387	1.32464	0	4.27521	0.682923	3.67337	3.59899	2.4185	1.00043	7.48066	2.0931	1.20806	0	2.53987	0	1.50001	0.372702	0.287678	0.77876
hsa-miR-1304-3p	78.7033	86.8164	71.2116	59.1122	55.9753	40.7857	51.7546	88.0885	67.2104	97.261	70.3411	67.345	177.379	96.3945	50.0214	68.5727	70.1188	62.8192	74.8855	46.141	60.2059	29.6252	35.034	81.7005	95.0088
hsa-miR-1304-5p	0	0.803856	0	0	0	0	0	0	0	1.0688	0	0	0	0	0	0	0	0	0	0	0	0	0	0.287678	0.259587
hsa-miR-1305	0	0	0	0	0	0	0	0	0	0	0	0	0	0	0	0	0	0	0	0	0	0	0	0	0
hsa-miR-1306-3p	0	0	0	0	0	0	0	0	0	0	1.36585	0	0	0	0	1.24678	0	0	0	0	0	0.375003	0	1.15071	0.519174
hsa-miR-1306-5p	0	2.41157	2.41395	6.40976	3.86037	6.52571	2.58773	3.3116	5.23718	18.1696	18.4389	7.34673	9.25453	5.528	8.50364	1.24678	1.04655	4.22822	4.79562	3.80981	0.647376	10.1251	8.94484	6.90427	5.19174
hsa-miR-1307-3p	41.6665	40.1928	36.2093	58.7561	52.7584	55.4685	43.9914	67.5566	47.1346	74.8162	135.902	48.1619	124.422	118.161	108.046	230.03	69.5955	97.249	97.757	45.2943	80.9219	80.2505	45.0969	100.975	83.3274
hsa-miR-1307-5p	236.11	348.07	305.365	159.176	264.435	190.877	364.87	278.174	308.121	113.293	232.194	257.136	268.896	239.086	204.588	815.392	153.843	160.068	318.725	91.4353	268.661	126.001	228.094	149.305	124.861
hsa-miR-130a-3p	637.728	421.22	467.1	369.273	475.469	179.457	324.113	870.95	391.043	843.285	155.707	496.313	166.067	212.137	163.57	392.735	359.49	371.479	610.889	394.103	693.987	369.003	802.8	620.809	525.144
hsa-miR-130a-5p	2.3148	1.60771	0	1.42439	1.93018	0	0.646933	0	1.74573	0	0	0.408152	0	1.0365	0.500214	3.11694	1.04655	1.20806	1.47558	1.26994	2.5895	0.375003	0.372702	0.863033	0.77876
hsa-miR-130b-3p	232.638	151.125	177.425	119.649	276.66	86.4657	159.792	439.78	164.098	35.2705	156.389	303.665	65.81	69.4455	60.5259	221.926	169.541	135.907	205.105	228.165	271.25	238.502	358.912	182.388	176.519
hsa-miR-130b-5p	43.9813	106.109	57.9348	88.6683	63.0527	75.0457	106.097	129.815	40.1517	94.0546	80.585	57.9576	129.563	109.869	98.042	38.6501	46.0482	53.1547	61.2364	53.3373	23.3055	35.2502	21.6167	76.5223	61.2625
hsa-miR-132-3p	27.7776	7.2347	12.0698	18.8732	32.1697	22.84	2.58773	7.28551	12.2201	19.2384	8.878	24.8973	9.25453	34.2045	8.50364	16.8315	27.7335	27.7854	33.2005	11.0061	12.9475	44.2503	31.6797	31.0692	18.4307
hsa-miR-132-5p	0	0	2.41395	0.712195	0	0	1.9408	0	0	0	0	1.22446	0	1.0365	0	0	0.523274	1.20806	0.737788	0.423312	0	0	0	0.575355	0.519174
hsa-miR-1321	0	0	0	0	0	0	0	0	0	0	0	0	0	0	0	0	0	0	0	0	0	0	0	0	0
hsa-miR-1322	1.1574	0.803856	1.20698	1.42439	0.643395	0	1.9408	1.98696	0	1.0688	0.682923	0.408152	1.54242	1.382	0.500214	0	0	0	0	0	1.94213	0	0.372702	1.15071	0.519174
hsa-miR-1323	2.3148	0	0	0.356098	2.57358	0	0	0	0	0	0	0	0	0	0	0	0	0	0	0	1.29475	0.375003	2.98161	0.575355	0
hsa-miR-1324	0	0	0	0	0	0	0	0	0	0	0	0	0.514141	0	0	0	0	0	0	0	0	0	0	0	0
hsa-miR-133a	46.2961	25.7234	76.0395	171.995	31.5263	97.8857	65.3402	98.0232	72.4476	118.637	52.5851	35.1011	38.0464	91.212	69.5298	4.98711	35.5827	22.3491	45.0051	43.6011	16.1844	73.8755	16.7716	14.9592	94.7492
hsa-miR-133b	0	0	0	1.78049	0.643395	0	0	0	0	0	0	0	0	0	0	0.623388	0	0	0	0	0	0.375003	0	0	0.259587
hsa-miR-134	24.3054	52.2506	3.62093	54.1268	12.8679	32.6286	33.6405	13.2464	56.7361	17.1008	0	23.2647	62.211	50.7885	58.5251	28.6759	17.2681	49.5305	78.9434	16.9325	89.3378	8.62506	8.19944	92.3446	54.2536
hsa-miR-1343	0	2.41157	1.20698	0.712195	0.643395	0	3.8816	1.98696	0	3.20641	0.682923	0.408152	1.54242	3.1095	1.50064	0	0.523274	1.20806	0	1.26994	0.647376	0.750005	2.23621	3.16446	2.59587
hsa-miR-135a-3p	0	0	1.20698	0	0	0	0	0	0	0	0	0	4.11313	0	0	0	0	1.20806	0	0	0	0	0	0.287678	0
hsa-miR-135a-5p	0	0	0	0	0	0	0	0	0	0	0	0	0	0	1.00043	0	0	0.604031	0.368894	0	0	0	0	0	1.29793
hsa-miR-135b-3p	15.0462	15.2733	12.0698	9.61463	21.232	0	10.3509	5.29855	13.0929	3.20641	9.56093	4.08152	7.19797	4.837	4.00171	9.35083	14.6517	16.9129	24.347	15.2392	20.716	6.37504	4.47242	33.946	31.41
hsa-miR-135b-5p	0	0	0	0	0	0	0	0	0	0	0	0	0	0	0	0	0	0	0	0	0	0	0	0	0
hsa-miR-136-3p	18.5184	16.0771	12.0698	29.2	10.2943	0	30.4058	14.571	18.3301	10.688	8.19508	11.8364	9.25453	3.1095	15.5066	11.8444	11.512	44.0943	58.2853	19.4723	86.1009	10.8751	17.8897	99.8242	65.4159
hsa-miR-136-5p	0	0	0	0	0	1.63143	0	0	0.872863	11.7568	0	2.04076	0	0	0	0	0.523274	1.81209	3.32005	0.846623	1.29475	0.375003	2.60891	5.46588	1.55752
hsa-miR-137	0	0	0	0	0	0	0	0	0	0	0	0	0	0	0	0	0	0	0	0.423312	0	0	0.372702	0	0
hsa-miR-138-1-3p	5.78701	8.84241	7.24185	40.9512	21.8754	0	23.2896	17.2203	19.203	17.1008	23.2194	42.4478	43.702	22.112	7.50321	17.4549	29.3034	38.658	48.694	52.0673	23.3055	7.50005	14.1627	51.782	59.705
hsa-miR-138-2-3p	0	0	0	0	0	0	0	0	0	0	0	0	0	0	0	0	0	0	0	0	0	0	0	0	0
hsa-miR-138-5p	0	0	0	1.78049	0.643395	1.63143	0	0	0.872863	14.9632	0	0.816304	1.02828	0	0	0	0	0.604031	1.10668	2.11656	0	0.375003	0	1.15071	0.77876
hsa-miR-139-3p	0	0.803856	4.8279	2.13659	1.28679	0	0.646933	1.98696	0	3.20641	4.09754	1.63261	3.59899	0.691	1.50064	0.623388	2.61637	0	0.368894	0	1.94213	0.375003	1.86351	1.72607	0.519174
hsa-miR-139-5p	33.5646	19.2925	10.8628	11.7512	26.3792	26.1028	17.4672	9.93479	22.6944	19.2384	60.7802	40.8152	43.1878	154.784	89.0381	23.0654	113.551	57.987	50.9074	60.9569	59.5585	129.751	62.6139	97.2351	65.1563
hsa-miR-140-3p	204.86	118.971	86.9022	116.088	171.786	119.094	104.156	88.7508	142.277	89.7794	131.121	301.216	137.79	137.509	82.0351	157.717	187.332	91.8127	176.7	122.76	305.561	618.754	327.978	182.675	172.366
hsa-miR-140-5p	3.4722	4.82313	0	0	5.14716	1.63143	1.29387	0	0.872863	0	3.41462	3.26521	0	0.3455	3.00128	4.98711	9.41894	2.41612	9.22236	5.07974	5.179	9.37506	5.96323	8.63033	9.34512
hsa-miR-141-3p	37.0368	14.4694	14.4837	161.312	21.8754	3.26286	18.1141	22.5189	18.3301	21.376	10.9268	44.4885	2.5707	14.1655	9.00385	16.8315	94.1894	33.2217	50.1696	43.1778	38.1952	124.126	588.124	94.646	90.8554
hsa-miR-141-5p	0	0	0	0.712195	0	0	0	0	0	4.27521	0	0	0	1.0365	0	0	1.56982	0	0	0	0	0	0	0	0
hsa-miR-142-3p	84.4903	56.2699	43.4511	38.8146	53.4018	1.63143	56.2831	26.4928	35.7874	11.7568	6.14631	31.8358	2.5707	16.2385	10.0043	29.9226	93.1429	48.9265	81.1567	66.4599	108.759	82.8756	84.6033	115.646	106.95
hsa-miR-142-5p	1454.85	1135.04	1111.62	2171.84	1573.74	159.88	1344.33	1016.66	1280.49	85.5042	128.39	1017.11	48.8434	102.268	109.547	365.929	2068.5	1061.28	2283.46	1976.44	1743.38	2971.52	2671.15	2448.14	2506.83
hsa-miR-143-3p	1268.51	1222.66	954.718	3899.98	1229.53	473.114	1495.06	1343.18	822.237	1098.73	475.998	2657.07	362.469	426.347	338.645	1341.53	8387.57	3841.64	4440.38	3872.46	1320.65	5764.16	6650.49	3087.36	4633.88
hsa-miR-143-5p	3.4722	0	2.41395	12.4634	0	0	7.11626	9.27247	8.72863	0	0	2.44891	2.5707	0	7.50321	1.24678	15.175	12.6846	11.0668	5.07974	1.94213	10.1251	10.8084	8.91801	11.1622
hsa-miR-144-3p	269.675	529.741	257.086	220.78	508.925	141.934	447.03	203.332	315.103	44.8897	43.0242	331.419	2.5707	21.0755	23.5101	117.82	248.032	166.108	381.068	658.25	264.129	1405.51	656.701	305.226	454.536
hsa-miR-144-5p	451.387	769.29	418.821	445.122	562.97	110.937	703.216	192.735	562.997	67.3346	132.487	411.417	18.5091	67.718	42.5182	134.652	344.838	183.625	717.868	529.563	358.646	1697.64	389.846	652.453	827.044
hsa-miR-145-3p	21.9906	8.03856	7.24185	16.7366	5.14716	0	10.9979	19.2073	11.3472	3.20641	11.6097	24.4891	12.8535	4.4915	8.50364	11.221	24.5939	24.1612	31.356	15.2392	22.6581	26.2502	55.5326	13.8085	15.8348
hsa-miR-145-5p	3.4722	6.43085	7.24185	19.5854	10.9377	6.52571	9.05706	11.2594	3.49145	8.55042	18.4389	6.93858	4.62727	5.528	14.5062	8.72744	20.4077	8.45643	14.3869	8.46623	9.71063	36.7503	14.9081	4.60284	14.2773
hsa-miR-1468	2.3148	16.0771	24.1395	21.3659	14.7981	301.814	25.2304	21.8565	18.3301	49.1649	43.0242	53.0597	40.6171	39.387	63.5272	286.759	55.4671	80.3361	62.3431	58.8403	19.4213	21.3751	37.6429	34.2336	35.3038
hsa-miR-1469	0	0.803856	0	0	0	3.26286	0	0	0	0	0	0	0	0	0	0.623388	0	0	0	0	0	0	0	0	0
hsa-miR-146a-3p	0	0	0	1.06829	0	4.89428	0.646933	0	0	0	0	0	0	0	0	0.623388	3.66292	0	0.368894	1.26994	1.29475	0	0.372702	0	0.77876
hsa-miR-146a-5p	2429.39	2099.67	4518.92	6659.74	4957.36	1577.59	4908.92	7502.75	4781.54	2404.81	3223.4	7398.98	8528.05	4570.97	3884.66	3034.03	7080.95	7075.01	9191.74	9284.92	7583.36	1747.14	4146.31	8903.63	10709
hsa-miR-146b-3p	2.3148	16.0771	4.8279	24.9268	8.36413	47.3114	11.6448	12.5841	14.8387	2.1376	17.0731	28.5706	15.9384	42.4965	38.0163	437.619	47.618	77.3159	72.6722	22.0122	18.7739	40.5003	41.3699	26.4664	30.3717
hsa-miR-146b-5p	136.573	293.407	230.532	382.449	368.022	184.351	230.955	327.848	294.155	24.5825	94.9264	304.889	103.342	100.195	121.052	1933.75	386.7	797.925	828.536	805.985	463.521	684.755	581.415	623.685	714.642
hsa-miR-147a	0	0	0	0	0	0	0	0	0	0	0	0	0	0	0	0	0	0	0	0	0	0	0	0	0
hsa-miR-147b	0	0	1.20698	0	0	0	0	0	0	0	0	0	0	0	0	1.87017	0	0	0.737788	0.423312	0	0	0	0.287678	0
hsa-miR-148a-3p	2512.72	2230.7	2458.61	3800.98	2547.84	3256.33	1573.34	2764.52	2069.56	724.648	679.509	4030.91	2203.09	1063.45	911.39	12959.6	7018.16	6201.58	6643.78	9557.11	3275.72	3199.52	5597.24	3644.88	3128.28
hsa-miR-148a-5p	21.9906	53.8583	43.4511	69.439	27.666	323.023	71.1626	68.2189	47.1346	42.7521	30.0486	107.752	206.17	55.28	38.0163	592.842	89.4799	114.162	119.153	175.674	99.6958	59.6254	57.0234	62.1384	70.0884
hsa-miR-148b-3p	457.174	703.374	446.581	429.097	754.702	213.717	788.611	827.899	501.023	175.284	484.193	584.065	322.88	639.866	344.648	694.455	1289.35	1241.89	1280.8	1446.03	1205.41	345.377	240.765	2203.9	2315.25
hsa-miR-148b-5p	0	3.21542	0	0.712195	1.93018	0	0.646933	0	2.61859	0	4.09754	4.08152	0	3.8005	0.500214	3.11694	1.56982	3.62419	4.05784	3.38649	2.5895	0.750005	0.745404	8.63033	7.7876
hsa-miR-149-3p	0	0	0	0	1.93018	0	0	0	0	0	0	0	0.514141	0	0	0	0	0	0.368894	0.423312	0	1.87501	1.11811	0	0
hsa-miR-149-5p	1.1574	1.60771	0	1.06829	0.643395	6.52571	0	0	0	3.20641	0	2.04076	0	0.691	1.50064	1.24678	1.04655	4.22822	1.47558	0	0	1.12501	0	1.43839	0.519174
hsa-miR-150-3p	67.1293	36.1735	20.5186	20.2976	107.447	40.7857	14.8794	80.1406	50.626	17.1008	79.2191	55.5086	42.1595	31.095	60.0257	24.3121	31.3965	12.0806	46.1118	19.4723	47.2584	27.3752	94.2936	44.3024	39.1976
hsa-miR-150-5p	1283.56	1200.16	1576.31	1562.56	1203.15	884.234	1253.76	1160.38	1308.42	1481.36	1294.14	920.79	924.939	1622.47	2192.44	526.14	640.488	410.137	1041.02	703.121	1048.75	3124.9	2211.99	1043.69	794.076
hsa-miR-151a-3p	2612.26	4490.34	6540.6	4674.85	4649.17	3104.61	5918.79	6890.11	6681.77	2790.64	4736.76	5797.8	7657.1	8458.19	3601.04	10022.8	6861.7	7412.67	7500.36	7629.77	7972.43	3266.27	2592.89	8489.08	11456.9
hsa-miR-151a-5p	792.82	1106.11	1353.02	2139.79	1433.48	768.403	1777.77	1592.22	1260.41	752.437	855.02	1230.99	957.33	1482.89	1165	1443.14	1778.61	1601.89	1518.74	1773.68	2096.2	599.629	428.234	2512.58	2543.69
hsa-miR-151b	13.8888	18.4887	24.1395	27.7756	24.449	27.7343	15.5264	19.8696	21.8216	9.61922	19.1219	31.8358	20.0515	26.6035	13.0056	32.4162	28.2568	35.0338	46.1118	31.7484	31.7214	11.2501	19.3805	39.1242	29.0737
hsa-miR-152	10.4166	17.6848	10.8628	1.78049	14.7981	0	4.52853	7.28551	12.2201	11.7568	0	8.16304	6.68383	4.146	3.5015	23.0654	18.3146	10.2685	12.5424	9.31286	14.2423	8.62506	37.6429	10.0687	14.5369
hsa-miR-153	4.62961	0.803856	13.2767	1.78049	1.28679	1.63143	3.8816	0	0	4.27521	0.682923	2.04076	0	1.382	0	1.87017	0.523274	1.81209	4.05784	4.23312	0	0.750005	1.11811	4.89052	3.11504
hsa-miR-1537	0	0	0	0	0	0	0	0	0	0	0	0	0	0	0	0	0	0	0	0	1.94213	0	0	0	0
hsa-miR-1538	0	0.803856	2.41395	2.49268	0	1.63143	0.646933	1.98696	3.49145	5.34401	10.2439	1.22446	5.65555	4.146	7.50321	0.623388	5.75602	3.02015	2.95115	2.11656	0.647376	1.87501	1.49081	2.87678	2.07669
hsa-miR-1539	6.94441	12.0578	2.41395	2.49268	7.07734	1.63143	5.17546	6.62319	2.61859	0	0.682923	6.93858	0.514141	3.8005	1.00043	2.49355	6.27929	6.04031	12.9113	5.92636	12.3001	8.25006	1.86351	7.19194	19.2094
hsa-miR-154-3p	0	0	0	0	0	0	0	0	0	0	0	0	0	0	0	0	0	0	0	0	0	0	0	0	0
hsa-miR-154-5p	0	0	0	1.06829	0	0	3.23466	0	1.74573	0	0	0.408152	0	0	1.00043	0.623388	0.523274	0	1.10668	0.846623	0	0	0	1.15071	0.77876
hsa-miR-155-3p	0	0	0	0	0	0	0	0	0	0	0	0	0	0	0	0	0	0	0	0	0	0	0	0	0
hsa-miR-155-5p	75.2311	50.6429	21.7256	106.117	79.1376	6.52571	27.1712	30.4667	41.8974	26.7201	23.2194	31.8358	2.05656	25.9125	23.0099	15.5847	51.2809	34.4298	65.2943	49.9508	60.2059	94.5006	76.0312	77.673	59.4454
hsa-miR-1587	0	0	0	0	0	0	0	0	0	0	0	0	0	0	0	0	0	0	0.368894	0	0	0	0.372702	0	0.259587
hsa-miR-15a-3p	0	0.803856	1.20698	0	1.93018	0	0	0	0	0	0	2.04076	0	0	1.00043	0	2.61637	2.41612	1.10668	2.11656	2.5895	8.25006	2.98161	1.15071	0.77876
hsa-miR-15a-5p	946.754	725.078	413.993	559.073	920.698	110.937	454.147	258.967	565.615	110.087	834.532	1770.56	106.427	374.177	331.642	324.785	736.77	480.205	756.233	1333.01	1372.44	2070.01	1670.45	915.391	1079.36
hsa-miR-15b-3p	11.574	14.4694	20.5186	22.078	13.5113	0	14.8794	3.97392	6.11004	0	21.8536	42.4478	0.514141	14.1655	6.00257	9.35083	22.5008	10.8726	21.027	30.0551	23.3055	88.5006	21.6167	15.5346	30.1121
hsa-miR-15b-5p	81.0181	109.324	111.042	133.893	149.911	32.6286	154.617	66.2319	88.1591	39.5457	79.902	184.076	40.6171	126.108	92.5396	56.105	170.587	139.531	212.852	212.502	137.891	400.128	105.475	269.554	299.563
hsa-miR-16-1-3p	0	0	0	0.356098	0.643395	3.26286	3.23466	0	0	0	1.36585	0.408152	0	1.0365	0	1.24678	0.523274	0.604031	1.10668	0	2.5895	6.00004	1.11811	1.43839	2.07669
hsa-miR-16-2-3p	12.7314	20.9002	26.5535	12.8195	10.9377	13.0514	30.4058	8.61015	15.7115	9.61922	39.6096	50.6108	8.74039	5.1825	9.00385	160.834	19.3612	32.0136	38.7339	49.1042	34.3109	43.8753	21.244	18.6991	24.1416
hsa-miR-16-5p	4277.76	8869.74	4103.72	5736.37	8158.89	1300.25	4622.33	2140.62	6566.55	1499.53	6843.58	17193.8	1275.58	4389.58	3148.85	3529.63	10837.5	7601.12	11975.4	19361.4	8940.9	32489.1	16249.4	16500.3	19856.1
hsa-miR-17-3p	15.0462	9.64627	0	5.34146	1.28679	4.89428	17.4672	8.61015	6.9829	0	0	6.12228	0	3.455	3.00128	28.6759	14.1284	11.4766	11.4357	10.5828	10.358	33.7502	19.0078	7.7673	10.3835
hsa-miR-17-5p	62.4997	90.8357	47.072	59.4683	95.2224	3.26286	82.1604	62.258	59.3547	23.5137	19.1219	57.9576	19.0232	20.3845	14.006	47.3775	71.6886	85.7724	101.446	127.417	95.1642	170.251	61.1231	147.866	152.637
hsa-miR-181a-2-3p	91.4347	159.967	207.6	160.244	140.26	360.546	229.014	235.786	164.971	166.733	121.56	117.14	136.761	201.427	158.068	215.692	189.425	155.236	188.874	224.355	202.629	106.501	155.789	261.499	268.413
hsa-miR-181a-3p	63.6571	85.2087	44.6581	53.4146	63.6961	27.7343	78.2788	90.0754	54.1175	48.0961	24.5852	38.3663	43.1878	62.881	61.0261	41.1436	53.8973	53.7587	87.059	63.9201	88.6904	49.1253	47.7058	87.454	62.0412
hsa-miR-181a-5p	9755.74	15279.7	18044.3	15514.5	15913.7	11878.4	28570.5	19804	18931.5	11176.5	6541.72	10460.1	6201.57	11515.9	15133	12879.2	10802	9068.32	25870.6	20653	24037.1	25244.4	13214.5	23440.6	19185
hsa-miR-181b-3p	0	0	3.62093	0.356098	0	0	1.29387	0	2.61859	0	0	0	1.54242	0	0	1.24678	1.04655	1.20806	1.47558	0	0	0.750005	1.49081	0.287678	1.03835
hsa-miR-181b-5p	539.349	475.883	450.202	611.063	508.925	318.128	472.908	445.079	505.388	516.232	279.316	273.054	169.666	340.318	507.217	384.631	380.421	230.74	639.294	458.023	635.075	627.004	591.851	580.534	425.463
hsa-miR-181c-3p	27.7776	31.3504	21.7256	25.639	37.9603	24.4714	47.873	47.687	23.5673	30.9953	25.9511	34.6929	21.5939	32.8225	35.5152	36.7799	46.5714	46.5104	43.5295	57.1471	62.7954	23.2502	27.9526	59.2616	94.4896
hsa-miR-181c-5p	91.4347	81.1894	67.5906	138.522	88.7885	34.26	97.6868	87.4261	86.4134	95.1234	56.6826	71.0184	15.4242	69.4455	46.5199	66.7026	109.364	114.766	161.207	121.067	148.896	251.627	193.06	187.854	209.227
hsa-miR-181d	21.9906	16.0771	21.7256	37.7463	21.8754	24.4714	29.7589	17.8826	28.8045	22.4449	15.0243	15.1016	6.68383	30.404	19.0081	18.7017	15.6982	24.1612	36.8894	31.3251	40.1373	29.6252	20.8713	60.4123	58.6666
hsa-miR-182-3p	0	0.803856	0	0	0	0	0	0	0	0	0	0.408152	0	0	0	0	0	0	0.737788	0.423312	0	0	0	0	0
hsa-miR-182-5p	975.689	2728.29	2168.94	1933.97	1197.36	606.891	2154.93	1257.74	3217.37	666.933	773.069	1579.96	605.658	874.461	1338.07	1675.67	2646.72	3452.04	3225.98	6078.33	1035.15	8549.68	1573.55	3627.33	5065.06
hsa-miR-1827	0	0	0	0.356098	0	0	0	0	0	0	0	0	0	0.3455	0	0	0.523274	0	0	0.423312	0	0.375003	0.372702	0	0
hsa-miR-183-3p	0	0	0	0.356098	0.643395	0	0.646933	0	0.872863	0	2.04877	1.22446	1.54242	0	0	0	0.523274	0.604031	0	0	0	1.87501	0	0.575355	0
hsa-miR-183-5p	17.361	49.0352	125.525	111.815	28.3094	17.9457	94.4522	60.2711	148.387	43.8209	94.2434	95.5075	43.702	90.1755	95.0407	95.3784	109.364	97.853	132.802	236.208	27.8371	602.629	84.976	119.099	168.472
hsa-miR-184	5.78701	1.60771	6.03488	2.13659	0	0	1.9408	7.28551	2.61859	0	3.41462	1.22446	0	0	1.00043	0.623388	0	3.02015	0.737788	1.26994	1.29475	0.750005	0.745404	1.72607	1.29793
hsa-miR-185-3p	5.78701	4.82313	4.8279	14.6	4.50376	26.1028	10.3509	9.93479	13.9658	6.41281	15.0243	12.2446	20.0515	23.1485	27.5118	9.97422	15.175	13.2887	12.9113	8.46623	9.06326	15.0001	9.31755	11.7948	13.2389
hsa-miR-185-5p	4.62961	42.6044	8.44883	8.19024	23.8056	16.3143	12.9387	13.2464	11.3472	1.0688	13.6585	29.3869	2.5707	5.528	10.0043	15.5847	20.931	11.4766	28.4049	29.2085	18.1265	59.6254	8.19944	14.6716	14.0177
hsa-miR-186-3p	0	0	0	0	0	0	0	0	0	0	0	0	0	0	0	0	0.523274	0	0	0	0	0	0	0	0
hsa-miR-186-5p	1097.22	1926.04	2010.82	3787.45	1524.2	1491.13	2354.83	1972.39	2314.83	1459.98	3823.69	3552.55	1927.51	2399.84	1847.79	4358.73	3887.93	2358.74	2762.28	3336.12	2368.75	4629.41	5144.03	3038.74	3129.58
hsa-miR-187-3p	0	0	0	0	0	0	0	0	0	0	0	0	0	0	0	0.623388	0	0	0	0	0	0	0.372702	0	0
hsa-miR-187-5p	0	0	0	0	0	0	0	0	0	0	0	0	0	0	0	0	0	0	0	0	0	0	0.372702	0	0
hsa-miR-188-3p	0	0	0	0	0	0	0	0	0	0	0	0	0	0	0	0	0	0	0	0	0	0	0	0	0
hsa-miR-188-5p	0	3.21542	2.41395	0	1.93018	0	1.29387	0	0	0	0	0.816304	0	0	1.50064	0	1.04655	1.81209	0.737788	0	0	0.750005	2.60891	0.287678	0.519174
hsa-miR-18a-3p	3.4722	25.7234	24.1395	15.6683	18.0151	0	14.8794	23.8435	9.60149	8.55042	24.5852	17.5505	20.0515	19.0025	15.0064	12.4678	12.5586	7.8524	18.0758	11.8527	12.9475	48.7503	11.5538	15.2469	14.5369
hsa-miR-18a-5p	5.78701	2.41157	2.41395	2.84878	6.43395	0	5.17546	3.3116	6.11004	0	0	4.48967	0	1.382	1.50064	3.74033	8.37239	3.02015	5.53341	9.73617	11.6528	19.5001	8.19944	6.90427	9.08554
hsa-miR-18b-5p	3.4722	0.803856	1.20698	0.712195	3.21697	8.15714	0	0	2.61859	0	10.9268	5.71412	0	0.3455	0	0.623388	0	1.20806	2.95115	2.96318	5.179	10.8751	5.59053	2.30142	1.03835
hsa-miR-1908	0	0.803856	8.44883	0	0	3.26286	0	0.662319	0.872863	0	4.78046	3.26521	3.59899	7.2555	2.50107	3.11694	1.04655	7.24837	0.737788	3.80981	1.94213	1.12501	0.372702	6.04123	2.07669
hsa-miR-1909-5p	0	0	0	0	0	0	0	0	0	0	0	0	0	0	0.500214	0	0	0	0	0	0	0	0	0	0
hsa-miR-190a	3.4722	6.43085	2.41395	0.712195	4.50376	0	1.29387	0	0.872863	0	1.36585	2.85706	0	0	0	1.24678	4.1862	1.20806	2.95115	5.50305	3.88425	9.37506	1.49081	3.45213	3.8938
hsa-miR-190b	0	0	0	0	0.643395	0	0	0	0	3.20641	0	0	0	0	0	1.87017	2.0931	0.604031	0.737788	1.69325	0	1.12501	0.372702	2.01374	0.259587
hsa-miR-191-3p	6.94441	14.4694	19.3116	19.9415	16.7283	14.6829	9.05706	8.61015	8.72863	26.7201	27.3169	18.3668	60.6686	62.5355	26.0111	15.5847	16.2215	12.6846	19.1825	8.04292	25.2476	7.50005	8.57214	18.1237	24.9203
hsa-miR-191-5p	12774.2	18657.5	32996.3	19454.7	16028.3	11917.6	33452.9	35546.7	26079.4	12185.4	16076	25289.1	24731.2	37121.6	20486.8	46331.5	34963.1	30258.9	37860	37366.1	37601.5	27533.1	10660.8	46124.8	56643.9
hsa-miR-1910	0	2.41157	2.41395	1.06829	0.643395	0	0.646933	0	0	0	0.682923	3.67337	2.05656	0	5.00214	0.623388	1.56982	1.81209	2.21337	0.846623	3.88425	1.50001	3.72702	1.43839	1.03835
hsa-miR-1911-5p	0	0	0	0	0	0	0	0	0	0	0	0	0	0	0	0	0	0	0	0	0	0	0	0	0
hsa-miR-1912	0	0	0	0.356098	0	0	0	0	0	0	0	0	0	4.146	0	0	0	0	0	0	0	0	0	0	0
hsa-miR-1913	0	0	0	0	0	0	0	0	0	0	0	0	0	0	0	0	0	0	0	0	0	0	0	0	0
hsa-miR-1914-3p	0	0	0	0	0	0	0	0	0	0	0	0	0	0.3455	0	0.623388	0	0	0	0	0	0	0	0	0
hsa-miR-1914-5p	0	0	0	0	0	0	0	0	0	0	0	0	0	0.691	0	0	2.0931	0	0	0	0	0	0	0.575355	0
hsa-miR-1915-3p	0	0	0	0	0	0	0	0	1.74573	0	0	0	0.514141	0	0	0	0	0	0	0	1.29475	0	0	0	0
hsa-miR-1915-5p	0	0	0	0	0	0	0	0	0	0	0	0	0	0	0	0	0	0	0	0	0	0	0	0	0
hsa-miR-192-3p	0	0	0	0	0	0	0	0	0	0	0	4.89782	0	0	0	16.2081	1.56982	5.43628	0	0.846623	0	0	0	0	0
hsa-miR-192-5p	1940.96	3198.54	2265.49	3635.4	932.922	15289.7	6721.63	2149.89	1761.44	1859.72	1104.97	6019.01	850.389	1226.18	1228.53	88470	9683.72	18163.2	11952.9	17911.2	1951.19	5487.41	4950.23	2956.46	2345.63
hsa-miR-193a-3p	3.4722	5.62699	0	1.06829	0.643395	0	1.9408	0	0	17.1008	0	0.816304	0	0	1.50064	11.221	4.1862	1.81209	1.10668	0.846623	0	3.00002	2.23621	0.287678	0
hsa-miR-193a-5p	4.62961	10.4501	1.20698	4.27317	4.50376	0	1.29387	16.558	3.49145	8.55042	18.4389	19.9994	5.14141	31.4405	20.0086	55.4816	37.1525	25.9733	5.53341	6.77299	16.8318	3.37502	9.31755	12.6578	6.48967
hsa-miR-193b-3p	2.3148	8.03856	12.0698	13.1756	2.57358	324.654	17.4672	5.29855	7.85577	11.7568	6.14631	17.9587	7.71211	8.292	8.50364	389.618	44.4783	57.987	14.3869	17.3558	5.179	19.5001	7.08134	4.31517	1.55752
hsa-miR-193b-5p	21.9906	10.4501	20.5186	4.27317	7.07734	37.5228	4.52853	41.7261	10.4744	6.41281	25.9511	24.8973	17.9949	26.6035	34.5148	118.444	17.7913	24.7653	16.6002	8.88955	7.76851	4.87503	10.8084	4.02749	1.55752
hsa-miR-194-3p	0	0	0	1.06829	0	14.6829	0.646933	0	0	0	0	0.408152	0	0.3455	0	9.97422	0.523274	5.43628	1.10668	2.11656	0	0.750005	0	0.575355	0
hsa-miR-194-5p	56.7127	154.34	36.2093	103.624	57.9055	429.066	120.329	36.4276	41.0246	42.7521	18.4389	66.1206	7.19797	19.6935	18.5079	2459.89	115.644	465.104	257.857	653.593	22.0108	175.126	96.1571	33.6583	45.4277
hsa-miR-195-3p	3.4722	1.60771	0	1.06829	1.28679	0	0	0	1.74573	0	4.09754	0.408152	1.02828	2.764	0.500214	8.10405	0.523274	7.24837	9.96014	1.69325	0.647376	2.25002	1.86351	4.89052	3.37463
hsa-miR-195-5p	12.7314	3.21542	4.8279	7.47805	3.21697	0	8.41012	0	0	6.41281	4.78046	4.08152	0	0.691	1.00043	6.23388	5.23274	7.8524	4.79562	7.61961	0	6.37504	13.4173	5.1782	3.8938
hsa-miR-196a-3p	0	0.803856	0	0	0	0	0	0	0	0	0	0	0	0	0	0	0	0	0	0	0	0	0	0	0
hsa-miR-196a-5p	2.3148	0	1.20698	1.42439	0	0	0	0	0	0	0	0	0	0	4.50193	0	1.04655	0.604031	0.737788	0.423312	0.647376	2.62502	1.49081	1.43839	0.519174
hsa-miR-196b-3p	0	0	0	0.356098	0	0	0	0	0	0	0	2.04076	0	0	0	0	0	0.604031	0.737788	0.423312	0	1.50001	0	0.863033	0
hsa-miR-196b-5p	9.25921	8.03856	12.0698	6.05366	13.5113	6.52571	2.58773	7.94783	5.23718	8.55042	0	7.75488	3.08484	17.6205	7.003	4.98711	9.41894	15.1008	13.6491	14.8159	5.82638	23.2502	4.84512	18.6991	24.4012
hsa-miR-197-3p	321.758	131.028	205.186	341.498	230.979	376.86	100.275	111.27	147.514	303.54	925.361	550.597	790.748	1942.06	1126.48	183.9	997.884	729.065	475.136	563.428	326.277	1126.13	1068.91	934.09	660.389
hsa-miR-197-5p	1.1574	0	3.62093	3.20488	1.93018	4.89428	7.11626	3.3116	4.36431	3.20641	17.756	8.57119	6.68383	7.601	4.50193	2.49355	2.0931	2.41612	2.58226	3.80981	1.94213	2.25002	5.59053	4.31517	4.15339
hsa-miR-1972	2.3148	3.21542	2.41395	2.49268	0	0	2.58773	4.63623	1.74573	2.1376	1.36585	0.816304	0.514141	0.691	0.500214	1.24678	1.04655	0.604031	1.10668	0	3.88425	2.25002	6.70863	0.287678	0.77876
hsa-miR-1973	1.1574	0	0	0	0.643395	0	0	0	0	1.0688	0	0.408152	0	0	0.500214	0	0	0	0.737788	0	0.647376	0	0.745404	0	0
hsa-miR-1976	1.1574	7.2347	4.8279	4.62927	7.72074	1.63143	3.23466	0	2.61859	6.41281	12.9755	6.53043	5.65555	4.4915	11.5049	1.87017	4.70947	1.81209	4.79562	3.80981	2.5895	7.50005	7.08134	8.34265	7.00884
hsa-miR-198	0	0	0	0	0	0	0	0	0	0	0	2.04076	0	0	0	0	0	0	0	0	0	0	0	0	0.519174
hsa-miR-199a-3p	192.129	231.51	193.116	233.956	338.426	45.68	225.779	300.031	166.717	79.0914	115.414	211.014	129.563	205.227	125.054	115.327	336.465	350.338	406.153	477.072	345.699	199.501	381.647	531.916	531.634
hsa-miR-199a-5p	46.2961	103.697	105.007	75.8488	78.4942	22.84	124.858	153.658	75.9391	59.8529	55.3168	59.9983	52.4424	111.597	65.5281	79.1703	121.923	116.578	123.948	166.361	146.307	43.1253	48.8239	188.141	197.026
hsa-miR-199b-3p	170.138	252.411	152.079	214.371	316.55	42.4171	229.014	292.083	131.802	100.467	104.487	205.3	140.875	177.933	107.546	94.755	297.743	334.029	328.685	416.539	314.625	202.876	378.665	491.929	482.312
hsa-miR-199b-5p	25.4628	37.7812	31.3814	26.7073	42.4641	6.52571	31.0528	43.7131	23.5673	4.27521	4.78046	20.8157	17.9949	34.8955	11.5049	18.7017	63.8395	45.9063	46.8496	71.963	49.8479	36.7503	45.0969	78.8237	72.6843
hsa-miR-19a-3p	34.722	32.9581	20.5186	32.0488	45.681	0	40.7568	14.571	31.4231	0	8.19508	47.3456	2.05656	3.1095	5.50236	39.8969	61.7464	65.2353	84.1079	68.9998	66.0323	110.626	92.0574	79.6867	90.3362
hsa-miR-19a-5p	3.4722	0.803856	0	0.712195	1.28679	6.52571	0	0	0	0	3.41462	2.44891	0	0	0	2.49355	1.56982	2.41612	2.21337	1.26994	2.5895	3.37502	1.86351	2.30142	1.81711
hsa-miR-19b-1-5p	0	0	0	0	0	0	0	0	0	0	0	0	0	0	0	0	0	0	0	0	0	0	0	0	0
hsa-miR-19b-2-5p	0	0	0	0	0	0	0	0	0	0	0	0	0	0	0	0	0	0	0	0	0	0	0	0	0
hsa-miR-19b-3p	158.564	117.363	71.2116	81.9024	148.624	27.7343	96.393	80.8029	99.5064	6.41281	52.5851	182.444	15.4242	19.348	22.5096	236.888	307.685	264.566	344.916	274.306	286.787	520.504	310.833	296.596	377.958
hsa-miR-200a-3p	9.25921	4.82313	2.41395	20.2976	2.57358	0	8.41012	1.98696	0	0	0	16.3261	6.68383	11.056	17.5075	4.36372	23.5474	2.41612	8.85346	2.96318	2.5895	12.7501	37.2702	6.32891	2.07669
hsa-miR-200a-5p	1.1574	0	0	0.712195	0	0	0	0	0	2.1376	0	0	0	0	0.500214	0.623388	1.04655	0	0	0	0	0.375003	0	0	0
hsa-miR-200b-3p	5.78701	13.6655	7.24185	8.54634	8.36413	0	5.82239	11.2594	5.23718	3.20641	2.04877	3.67337	8.22625	4.146	7.003	1.87017	6.27929	6.64434	12.1735	14.3926	4.53163	9.37506	7.08134	15.8223	15.056
hsa-miR-200b-5p	0	0	0	1.06829	0	0	0	0	0	0	0	2.44891	0	0	0	0	0	1.81209	1.10668	0	0	0.375003	0.372702	0	0
hsa-miR-200c-3p	2.3148	0	0	0.356098	1.28679	0	0	0	0	0	0	1.22446	0	1.0365	3.00128	0	0	1.81209	0.737788	0.846623	0.647376	2.25002	4.84512	1.15071	0
hsa-miR-200c-5p	2.3148	0.803856	0	0.356098	1.28679	1.63143	0	0	0	10.688	0	0	0	0	0.500214	0	0	0	0.368894	0	0	0	0	0	0
hsa-miR-202-3p	0	0.803856	0	0	0	0	0	3.3116	0	0	0	0.408152	0	0	0	0	0	0	0	0	0	0	3.35432	0	0.259587
hsa-miR-202-5p	0	1.60771	0	0	0	0	0	0	0	0	0	0	0	0	0	0	0	0	0	0.423312	0	0	1.11811	0	0.259587
hsa-miR-203	256.943	12.8617	36.2093	24.5707	28.9528	50.5743	8.41012	215.916	21.8216	5162.32	6.14631	18.775	17.4808	5.8735	45.0193	24.9355	9.41894	13.8927	42.7917	39.368	5.179	7.87505	15.2808	5.46588	2.59587
hsa-miR-204-3p	0	0	1.20698	0	0	0	0	5.29855	0	0	0	0	0	0	0	0	0	0	0.368894	0.423312	0	0	0	0	0
hsa-miR-204-5p	37.0368	73.9547	50.693	36.3219	54.0452	308.34	42.6976	81.4653	11.3472	56.6465	15.0243	24.8973	32.3909	25.567	85.5366	138.392	54.4205	76.1079	23.9781	72.8096	14.2423	112.876	97.2752	35.0967	45.6873
hsa-miR-205-3p	4.62961	1.60771	0	1.42439	3.21697	3.26286	0	3.3116	4.36431	0	5.46339	3.67337	0	0.3455	0	4.98711	4.1862	1.81209	5.53341	0.423312	3.23688	4.87503	1.49081	2.01374	1.29793
hsa-miR-205-5p	41.6665	1.60771	2.41395	1.42439	32.8131	3.26286	1.9408	38.4145	4.36431	111.155	5.46339	4.89782	7.71211	5.8735	11.0047	3.74033	7.84912	1.81209	5.53341	7.61961	6.47376	34.5002	57.3961	9.49337	8.04719
hsa-miR-2053	0	0	0	0	0	0	0	0	0	0	0	0	0	0	0	0	0	0	0	0	0	0	0	0	0
hsa-miR-206	112.268	87.6203	120.698	39.8829	119.671	42.4171	46.5791	291.42	124.819	18.1696	88.78	126.119	80.7201	106.76	138.059	178.912	43.9551	36.2419	74.8855	32.595	95.8116	44.2503	216.54	54.9464	53.4749
hsa-miR-208a	0	4.01928	0	0	0	0	0	0.662319	0	0	0	0	0	0	0	0	0	0	0	0	0	0	0	0	0
hsa-miR-208b	0	0.803856	0	0.712195	0.643395	0	0	1.98696	0	0	0	0	0	0	0	0	3.66292	0	2.95115	0.423312	0	6.00004	5.96323	0.287678	1.29793
hsa-miR-20a-3p	5.78701	3.21542	1.20698	2.49268	10.9377	1.63143	8.41012	1.98696	9.60149	0	0.682923	2.85706	5.14141	8.6375	2.50107	23.6888	13.6051	15.1008	14.3869	8.46623	4.53163	4.87503	8.19944	19.5621	19.2094
hsa-miR-20a-5p	30.0924	31.3504	25.3465	24.9268	48.898	4.89428	16.1733	7.28551	34.9145	7.48162	2.04877	29.7951	0	8.6375	8.00343	13.0912	35.0594	28.3895	44.6362	59.2636	25.895	88.8756	38.3883	54.0834	64.6371
hsa-miR-20b-3p	0	0	0	0	0	0	0	0	0	0	0	0	0	0	0	0.623388	0	0	0	0	0	0	0	0	0.519174
hsa-miR-20b-5p	0	2.41157	3.62093	2.84878	2.57358	4.89428	2.58773	0	7.85577	0	0	0	0	1.0365	0	1.24678	9.41894	2.41612	4.79562	11.0061	10.358	25.1252	5.21783	5.1782	5.71091
hsa-miR-21-3p	303.239	52.2506	30.1744	96.5024	73.347	55.4685	27.8181	137.1	47.1346	70.541	38.9266	224.483	155.27	76.01	62.0266	174.549	441.12	185.437	491.736	72.3863	506.895	160.876	363.384	343.2	420.271
hsa-miR-21-5p	4622.66	4856.09	3559.37	3612.61	7882.23	734.143	3355.64	4976	4483.9	650.901	1263.41	5024.35	1141.39	2262.34	1446.62	5817.46	7091.94	6858.17	11486.3	7615.8	5114.27	3555.02	5465.3	9913.09	9972.81
hsa-miR-210	21.9906	6.43085	20.5186	18.161	10.2943	1.63143	10.9979	2.64928	11.3472	8.55042	60.7802	42.4478	9.25453	17.966	10.0043	133.405	41.862	22.9532	50.5385	21.1656	54.3795	57.7504	30.5616	25.028	25.1799
hsa-miR-211-5p	0	0	0	1.06829	0	0	0.646933	0	0	0	1.36585	0	0	1.382	3.00128	1.87017	0.523274	2.41612	0.737788	3.38649	0	5.62504	1.11811	2.30142	1.81711
hsa-miR-2110	1.1574	1.60771	3.62093	2.49268	2.57358	9.78857	7.11626	0	1.74573	3.20641	8.19508	6.53043	7.19797	9.674	12.0051	4.36372	3.13965	7.24837	2.95115	6.77299	1.94213	6.00004	5.21783	4.02749	7.00884
hsa-miR-2113	0	0	0	0	0	0	0	0	0	0	0	0	0	0	0	0	0	0	0	0	0	0	0	0	0
hsa-miR-2114-3p	3.4722	0	0	0	0	0	0	1.98696	0	0	0	0	0	0	0	1.24678	0	0	0	0	0	0	0.372702	0	0
hsa-miR-2114-5p	0	0	0	0	0	0	0	0	0	0	0	0.816304	0	0	0	0	0.523274	0	0	0	0	0	0.372702	0	0.519174
hsa-miR-2115-3p	3.4722	1.60771	1.20698	0.356098	3.86037	0	1.29387	0	2.61859	4.27521	0	2.44891	3.08484	0	0	0	5.23274	1.81209	1.47558	3.80981	0.647376	3.37502	9.31755	3.45213	3.8938
hsa-miR-2115-5p	0	0	0	0	0.643395	0	0	0	0	3.20641	0	0	0	0	0	0	0	0	0.368894	0.423312	0	0.375003	0	0.287678	0
hsa-miR-2116-3p	0	0	0	0	0.643395	11.42	2.58773	0	0	0	0	0.816304	0	1.0365	0	1.24678	0.523274	0.604031	1.47558	0	0	0	0.745404	0	0.259587
hsa-miR-2116-5p	0	0	0	0	0.643395	4.89428	1.9408	1.98696	0	0	3.41462	0.408152	1.02828	1.0365	0.500214	2.49355	1.04655	1.81209	1.47558	2.53987	2.5895	0	4.09972	1.72607	0.519174
hsa-miR-2117	0	0	0	0.712195	1.93018	0	0.646933	0	0	0	0	0.816304	0	0	0	0.623388	0	0	0	0.846623	0	0	0	0.575355	0
hsa-miR-212-3p	0	4.01928	0	5.34146	3.86037	0	5.17546	1.98696	0	2.1376	0	6.12228	2.5707	1.0365	0	1.24678	8.89567	3.62419	5.53341	1.69325	1.29475	3.37502	2.60891	1.43839	0.77876
hsa-miR-212-5p	1.1574	0	0	0	0	0	3.23466	0	0.872863	0	0	0	0	0	1.00043	0	2.0931	0	0.737788	0	0	0	0.372702	0	0
hsa-miR-214-3p	0	1.60771	0	4.62927	0.643395	0	1.9408	1.98696	0	0	0	1.22446	0	0.3455	0.500214	0.623388	1.56982	1.81209	1.84447	0.846623	1.29475	2.25002	5.21783	4.31517	0.259587
hsa-miR-214-5p	1.1574	4.01928	4.8279	2.13659	0.643395	0	1.9408	1.98696	0.872863	0	1.36585	2.44891	1.02828	1.382	0.500214	1.24678	4.70947	0	2.58226	1.69325	1.94213	1.50001	4.09972	2.5891	1.81711
hsa-miR-215	47.4535	31.3504	111.042	627.8	146.694	29.3657	89.2767	171.541	51.4989	64.1281	7.51216	115.915	17.4808	9.3285	11.0047	258.083	131.342	87.5845	101.815	169.325	97.7537	276.377	607.504	125.427	89.0383
hsa-miR-216a	0	2.41157	0	0	0.643395	0	0	0	0	0	0	0	0	0	0	1.24678	5.23274	1.81209	1.47558	0	0	0.375003	0	0.287678	0
hsa-miR-216b	0	0	0	0.356098	0	0	0	0	0	0	0	0	0	0	0	1.87017	1.04655	0	0	0	0	0	0.372702	0	0
hsa-miR-217	0	1.60771	0	0	0	0	0	1.98696	0	0	0	0	0	0	0	0	0.523274	0	0	0	0	0	0	0	0
hsa-miR-218-1-3p	0	0	0	0	0	0	0	0	0	0	0	0	0	0	0	0	0	0	0.368894	0	0	0	0	0	0
hsa-miR-218-2-3p	0	0	0	0	0	0	0	0	0	0	0	0	0	0	0	0	0	0	0	0	0	0	0	0	0
hsa-miR-218-5p	0	0	2.41395	0.712195	0	0	0	0	0	0	3.41462	0	1.02828	0	0	0	0	0	1.10668	0.846623	0.647376	0	0.372702	0.575355	0.519174
hsa-miR-219-1-3p	0	1.60771	0	1.06829	0	0	2.58773	2.64928	4.36431	0	1.36585	0.816304	5.65555	1.382	2.50107	2.49355	1.04655	1.20806	1.47558	2.11656	0.647376	1.87501	1.11811	1.15071	1.03835
hsa-miR-219-2-3p	0	0	0	0.356098	0	0	0	0	0	0	3.41462	0	0	0	0	0	0	2.41612	2.21337	0.846623	0	0	0	0.575355	0.519174
hsa-miR-219-5p	0	0	0	0	0	0	0	0	0	1.0688	0	0	0	0	0	0	0	0.604031	0	0.423312	0	0	0	0	0
hsa-miR-22-3p	43500.9	20540.9	20553.6	48413.6	32577	21946	32807.9	40712.1	26618.8	11677.7	48573.6	72274.3	26924.5	26930.7	19384.8	106023	49385.6	37085.7	65290.6	26020.1	54847.6	37864.4	54889.3	36358.1	36279.1
hsa-miR-22-5p	27.7776	16.881	6.03488	13.1756	24.449	14.6829	12.9387	15.2333	22.6944	10.688	25.2682	30.2032	13.3677	21.421	11.5049	142.756	33.4896	33.8257	38.7339	17.3558	22.6581	22.8752	32.7978	27.6171	21.8053
hsa-miR-221-3p	649.302	581.992	356.058	459.01	687.146	220.243	445.737	583.503	382.314	328.122	603.704	684.062	913.628	984.675	585.251	681.987	893.753	625.776	895.675	655.71	745.777	748.13	808.018	1025.57	904.66
hsa-miR-221-5p	2.3148	1.60771	0	0.712195	1.28679	0	1.9408	7.94783	1.74573	0	0	0.816304	0	1.7275	1.00043	1.24678	4.70947	6.04031	5.53341	1.69325	4.53163	0.375003	7.45404	10.0687	7.7876
hsa-miR-222-3p	56.7127	45.0159	26.5535	47.361	61.1225	27.7343	53.0485	45.7	44.516	43.8209	39.6096	49.7945	53.4706	72.2095	59.5255	37.4033	68.549	43.4902	42.0539	43.6011	56.969	60.0004	66.7136	68.4673	66.7138
hsa-miR-222-5p	4.62961	21.7041	0	4.27317	0.643395	0	1.9408	0	0.872863	0	0	1.22446	0	1.382	4.50193	0	2.0931	1.20806	6.2712	1.69325	2.5895	1.50001	0.372702	0.863033	2.33628
hsa-miR-223-3p	289.35	375.401	375.369	398.473	500.561	75.0457	610.704	241.747	330.815	120.775	330.535	794.263	342.932	1142.22	305.631	653.311	3583.91	1409.81	1681.79	1273.32	464.816	6466.17	1760.27	1181.49	1530.78
hsa-miR-223-5p	17.361	15.2733	9.6558	19.9415	34.7433	0	10.3509	4.63623	19.203	0	10.9268	32.244	14.9101	21.421	10.0043	20.5718	90.0032	38.0539	47.2185	24.9754	12.3001	58.8754	70.8134	50.919	55.0324
hsa-miR-224-3p	0	0	0	0	0	0	0	0	0	0	0	0.408152	0	0	0	0	1.04655	0	0	0	0	0	0	0	0
hsa-miR-224-5p	3.4722	2.41157	1.20698	7.12195	9.00753	1.63143	15.5264	11.2594	3.49145	27.7889	13.6585	25.3054	30.8484	7.9465	5.00214	8.10405	27.2103	7.24837	11.8046	4.23312	5.82638	1.12501	2.23621	2.01374	6.23008
hsa-miR-2276	1.1574	0	0	0.356098	0.643395	0	0	0	0	0	0	1.22446	3.59899	0	0	1.87017	0	0	0.737788	0	0	0	0	0.287678	0
hsa-miR-2277-3p	1.1574	0	0	1.06829	0	0	1.29387	0	1.74573	0	1.36585	1.22446	0.514141	2.073	0	0.623388	0	0	0.368894	0	0	0.375003	0	0.575355	0
hsa-miR-2277-5p	0	0	0	3.20488	0.643395	3.26286	0.646933	0	0	4.27521	0.682923	2.85706	10.2828	4.837	2.50107	1.24678	1.04655	5.43628	1.84447	3.38649	1.94213	1.87501	2.98161	1.72607	2.33628
hsa-miR-2278	0	0	0	0	0	0	0	0	0	0	0	0	0	0	0	0	0	0	0	0	0.647376	0	0	0	0
hsa-miR-2355-3p	1.1574	0	3.62093	2.84878	3.21697	0	0.646933	0	0	0	3.41462	0	0.514141	1.0365	0	0	0.523274	1.20806	0.737788	0	1.94213	1.87501	1.49081	0.287678	2.85545
hsa-miR-2355-5p	5.78701	3.21542	0	1.06829	1.93018	6.52571	0	1.32464	0.872863	0	3.41462	4.48967	2.05656	3.1095	0.500214	2.49355	5.75602	2.41612	4.79562	10.1595	5.82638	5.62504	2.98161	4.89052	6.23008
hsa-miR-2392	0	0	0	0	0	1.63143	0	0	0	0	0	0.816304	1.54242	0	0.500214	0	0	0	0.368894	0	0	0	0	0	0
hsa-miR-23a-3p	493.053	345.658	265.535	235.737	373.812	132.146	351.284	388.119	260.986	368.737	402.242	596.718	400.001	472.99	290.624	201.354	637.872	391.412	603.142	374.631	436.978	900.756	1300.73	657.631	573.168
hsa-miR-23a-5p	2.3148	4.82313	6.03488	1.06829	5.14716	1.63143	3.23466	1.32464	4.36431	8.55042	9.56093	2.85706	4.11313	12.7835	8.00343	4.36372	9.94221	2.41612	2.58226	3.80981	5.82638	4.12503	9.69025	5.75355	9.34512
hsa-miR-23b-3p	135.416	187.298	106.214	74.7805	191.732	207.191	122.27	215.254	94.2692	215.898	118.829	148.567	77.1211	159.276	110.047	513.049	163.785	232.552	217.648	284.465	129.475	332.252	209.086	314.719	268.672
hsa-miR-23b-5p	4.62961	3.21542	1.20698	0	1.93018	4.89428	1.29387	1.32464	0	2.1376	0	1.63261	0	0.691	0.500214	4.98711	1.56982	1.20806	2.95115	2.11656	1.29475	2.25002	4.47242	1.72607	1.29793
hsa-miR-23c	0	2.41157	3.62093	0	0	0	1.29387	0	0	0	4.78046	0	0.514141	2.4185	0	0.623388	1.04655	1.81209	0	1.26994	0	0.375003	0	0.575355	0
hsa-miR-24-1-5p	0	1.60771	0	0	0	0	0	0	0	0	0	0	1.02828	0	0	0	0	0.604031	0	0	0	0	0	0	0
hsa-miR-24-2-5p	0	0.803856	0	0.356098	0.643395	0	0	0	0	0	0	0	0	0	0	0.623388	1.56982	1.20806	1.10668	0.846623	0.647376	0	0	0	0
hsa-miR-24-3p	114.583	67.5239	41.0372	38.4585	105.517	32.6286	58.2239	57.6218	44.516	36.3393	27.3169	91.0178	53.4706	44.5695	32.5139	241.875	183.146	93.6248	137.598	68.1532	196.802	89.2506	167.716	108.742	92.6725
hsa-miR-2467-3p	0	0	0	0	0	0	0	0	1.74573	0	0	0	0	0	0	0	0.523274	0.604031	0.368894	0	0	0	0	0.863033	0
hsa-miR-2467-5p	1.1574	0	0	1.42439	0	0	0.646933	0	0.872863	0	0	2.04076	0	0	1.50064	0	1.56982	2.41612	1.47558	2.53987	2.5895	1.12501	1.11811	1.72607	1.29793
hsa-miR-25-3p	3265.03	4440.5	4416.32	5440.1	3479.48	3930.11	4956.8	2412.83	5691.94	3069.6	19670.2	12032.3	8415.97	7837.33	5604.9	6372.9	8079.36	4895.07	6939.27	8336.7	6277.6	19966.3	7773.07	6947.13	8430.34
hsa-miR-25-5p	11.574	8.03856	2.41395	13.8878	5.79055	21.2086	17.4672	9.27247	0	29.9265	25.2682	17.5505	27.2495	26.6035	16.0069	31.7928	8.37239	9.06046	16.2313	9.31286	11.0054	11.6251	13.4173	16.3976	9.8643
hsa-miR-2681-3p	0	0	0	0	0	0	0	0	0	0	0	0	0	0	0	0	0	0	0	0	0	0	0	0	0
hsa-miR-2681-5p	0	0	0	0	0	0	0	0	0	0	0	0	0	0	0	0	0	0	0	0	0	0.375003	0	0	0
hsa-miR-2682-3p	0	0	0	0	0	0	0	3.97392	0	0	0	0	0	0	0	0	0	0	0	0	0	0	0	0	0
hsa-miR-2682-5p	0	0	0	0	0	0	0	0	0	0	0	0	0	0	0	0	0	0	0	0	0	0	0	0	0
hsa-miR-26a-1-3p	0	1.60771	0	0	3.21697	0	0.646933	1.32464	0	0	0	0.408152	0	1.382	0	0	2.0931	1.20806	1.10668	2.11656	1.94213	0.375003	0	2.01374	4.41298
hsa-miR-26a-2-3p	0	0	0	1.42439	1.28679	0	0	0	0	0	0	0	0	0	0	1.24678	2.61637	1.20806	0.737788	2.11656	0	1.50001	0.745404	0.575355	2.33628
hsa-miR-26a-5p	8072.88	10848.8	9392.68	9986.04	12321	3876.27	12941.9	8453.84	9000.96	4459.04	3176.96	6539.82	2527	5467.54	4684.01	6977.59	12520.4	13450	15711.9	16490.5	15020.4	8664.06	5132.1	23645.7	23772.4
hsa-miR-26b-3p	9.25921	32.9581	47.072	42.7317	29.5962	27.7343	16.1733	34.4406	22.6944	27.7889	53.268	40.8152	73.008	66.336	52.0223	43.0138	63.8395	43.4902	47.2185	33.0183	33.0162	48.7503	69.3225	50.0559	55.8112
hsa-miR-26b-5p	555.553	1054.66	400.716	571.893	1185.78	128.883	567.36	247.045	427.703	215.898	84.6825	361.622	44.7302	143.383	142.561	600.946	745.143	953.161	1384.46	1307.61	831.23	1410.38	478.922	1853.22	1916.27
hsa-miR-27a-3p	1009.25	491.96	387.439	389.927	678.138	102.78	232.896	276.849	362.238	1322.11	218.536	619.983	186.633	273.636	234.6	480.632	1080.04	527.319	845.874	423.312	670.681	807.381	1605.97	735.592	694.395
hsa-miR-27a-5p	9.25921	9.64627	10.8628	3.20488	4.50376	0	5.17546	12.5841	7.85577	1.0688	4.78046	6.53043	3.08484	4.146	1.50064	4.36372	9.41894	1.81209	5.90231	3.80981	1.29475	4.87503	5.21783	1.15071	4.15339
hsa-miR-27b-3p	3927.06	2558.67	2410.33	3953.04	3223.41	3284.06	2162.05	2278.38	2886.56	2463.59	3667.3	11863.3	2048.34	4206.12	4027.72	45792.9	21181.1	17736.8	19754.7	7482.03	4268.79	7220.3	9854.98	8265.84	7761.91
hsa-miR-27b-5p	37.0368	16.0771	22.9325	15.6683	27.666	8.15714	25.2304	10.5971	32.2959	22.4449	27.9999	58.7739	17.9949	36.623	30.5131	294.239	129.772	75.5039	83.0012	49.1042	21.3634	41.2503	48.0785	71.0564	61.2625
hsa-miR-28-3p	2457.16	3499.18	4240.11	3079.53	4025.72	8693.88	4187.59	6587.43	3816.16	3199.99	2709.16	3552.96	3975.34	5311.37	2851.22	13091.8	4016.13	5619.3	4693.44	6026.69	4104.36	2191.14	1923.89	4131.05	5027.16
hsa-miR-28-5p	131.944	112.54	84.4883	48.0732	144.764	71.7828	129.387	103.984	71.5748	20.3072	19.1219	71.8347	39.0747	53.207	69.5298	230.654	94.1894	155.236	187.029	185.411	151.486	60.7504	43.6061	169.155	170.808
hsa-miR-2909	0	0	0	0	0	0	0	0	0	0	0	0	0	0	0	0	0	0	0.368894	0	0	0	0	0	0
hsa-miR-296-3p	0	0	1.20698	0.712195	0	0	0	0	0	0	0.682923	0.408152	1.02828	0	0	0.623388	0	0.604031	0.368894	0	0.647376	1.50001	0.372702	0	0
hsa-miR-296-5p	0	0	0	0	0.643395	0	0	0	0	4.27521	3.41462	0.408152	0	0	1.00043	0	1.56982	0.604031	2.21337	0.423312	0	0.750005	0.745404	0.863033	0.77876
hsa-miR-2964a-3p	0	0	0	0	0	0	0	0	0	1.0688	0	0	0	0	0	0.623388	0	0	0	0.423312	0	0	0	0	0.77876
hsa-miR-2964a-5p	0	0	0	0.356098	0	3.26286	0	1.98696	0.872863	0	0	1.22446	0	0	0	0.623388	0.523274	1.81209	0.737788	0.423312	0.647376	2.25002	0	0.863033	0.259587
hsa-miR-298	0	0	0	0	0	0	0	0	0	0	0	0	0	0	0	0	0	0	0	0	0	0	0	0	0
hsa-miR-299-3p	0	4.01928	0	0.712195	0	0	1.9408	0	5.23718	0	0	0.408152	0	0	1.00043	0.623388	0	1.81209	1.47558	0.846623	0.647376	0.750005	0	3.16446	2.07669
hsa-miR-299-5p	0	0	0	0	0	0	0	0	0.872863	0	0	0	0	0	0	0	0.523274	0	0	0.423312	0	0	0	0.287678	0
hsa-miR-29a-3p	256.943	95.6588	72.4185	185.883	232.909	96.2542	111.919	94.0493	119.582	94.0546	127.024	292.645	48.8434	158.585	97.5418	314.188	421.759	193.894	338.645	162.128	237.587	399.753	786.774	224.389	141.734
hsa-miR-29a-5p	9.25921	8.84241	8.44883	8.54634	9.00753	26.1028	14.2325	9.27247	9.60149	11.7568	6.82923	14.2853	10.2828	6.5645	3.00128	13.7145	16.2215	11.4766	18.0758	11.0061	7.76851	18.3751	36.5248	14.6716	5.9705
hsa-miR-29b-1-5p	0	3.21542	0	0.712195	0	0	1.29387	0	1.74573	0	0	0	0	3.455	1.00043	1.24678	0.523274	0	0.737788	0	0.647376	2.62502	1.49081	0.287678	2.33628
hsa-miR-29b-2-5p	1.1574	0	0	0.712195	2.57358	0	0	0	0	0	2.04877	0	0	0	0	1.87017	0.523274	1.20806	1.47558	0.846623	0	0.375003	0.372702	0.863033	0.259587
hsa-miR-29b-3p	0	0.803856	1.20698	3.91707	5.14716	0	5.82239	2.64928	4.36431	17.1008	8.19508	3.67337	0	2.073	1.50064	5.6105	1.04655	3.62419	5.90231	2.53987	3.88425	7.50005	7.08134	4.02749	8.30678
hsa-miR-29c-3p	55.5553	36.1735	19.3116	43.8	74.6338	22.84	32.9936	15.2333	35.7874	18.1696	12.2926	84.8956	11.3111	19.0025	15.0064	70.4429	84.7705	45.3023	94.8058	64.7667	82.2167	111.001	201.259	58.6863	45.4277
hsa-miR-29c-5p	8.10181	5.62699	7.24185	11.039	12.2245	30.9971	12.9387	13.2464	7.85577	8.55042	13.6585	11.4282	5.65555	7.2555	5.50236	19.325	16.2215	16.3088	16.6002	12.6994	9.06326	29.6252	36.5248	14.9592	6.48967
hsa-miR-300	0	0	0	0	0	0	0	0	0	0	0	0	0	0	0	0	0	0	0	0	0	0	0	0	0
hsa-miR-301a-3p	143.518	96.4627	59.1418	117.512	137.043	8.15714	84.1012	107.296	127.438	20.3072	5.46339	76.3244	0.514141	5.528	10.5045	59.2219	131.865	124.43	233.141	188.374	198.744	163.501	60.3777	280.198	330.714
hsa-miR-301a-5p	0	0	0	0	0	0	1.29387	0	0	0	0	0	0	0	0	0	0.523274	0.604031	0	0	0	0	0	0.287678	0.259587
hsa-miR-301b	23.148	21.7041	6.03488	9.97073	12.2245	0	14.8794	23.8435	20.0758	0	3.41462	4.48967	3.08484	4.4915	4.50193	5.6105	18.3146	11.4766	17.7069	18.6257	27.1898	7.12505	0.745404	35.3844	26.2183
hsa-miR-302a-3p	0	0	0	0	0	0	0	0	0	0	0	0	0	0	0	0	0	0	0	0	0	0	0	0	0
hsa-miR-302a-5p	0	0	0	0	0	0	0	0	0	0	0	0	0	0	0	0	0	0	0	0	0	0	0	0	0
hsa-miR-302b-3p	0	0	0	0	0	0	0	0	0	0	0	0	0	0	0	0	0	0	0	0	0	0	0	0	0
hsa-miR-302c-3p	0	0	0	0	0	0	0	0	0	0	0	0	0	0	0	0	0	0	0	0	0	0	0	0	0
hsa-miR-302d-3p	0	0	0	0	0	0	0	0	0	0	0	0	0	0	0	0	0	0	0	0	0	0	0	0	0
hsa-miR-3064-3p	0	0	0	0	0	0	0	0	0	0	0	0	0	0	0	0	0.523274	0	0	0	0	0	0	0	0
hsa-miR-3064-5p	0	0	0	0	0	0	0	0	0	0	0	0	0	0	0.500214	0	0.523274	0	1.47558	0	0.647376	0.750005	0	0.287678	0.519174
hsa-miR-3065-3p	0	1.60771	3.62093	2.84878	3.21697	6.52571	0.646933	0	0	5.34401	4.09754	2.44891	0	2.764	0	3.11694	1.56982	1.20806	2.95115	2.11656	6.47376	2.25002	2.60891	1.15071	2.07669
hsa-miR-3065-5p	8.10181	4.01928	3.62093	6.05366	6.43395	13.0514	1.9408	2.64928	0.872863	29.9265	2.73169	3.26521	4.11313	3.1095	3.00128	14.3379	8.37239	20.537	14.018	9.31286	7.76851	11.2501	20.4986	4.31517	8.82595
hsa-miR-3074-3p	1.1574	0	0	0	0	0	0	2.64928	0	0	1.36585	0	0	0	0	2.49355	0.523274	0	0.737788	0	0	0	1.11811	0	0
hsa-miR-3074-5p	93.7495	34.5658	39.8302	28.4878	68.1998	27.7343	64.0463	46.3623	47.1346	21.376	49.8534	86.12	62.7252	35.932	24.0103	203.225	147.04	75.5039	120.997	52.914	157.96	70.1255	152.435	81.1251	56.5899
hsa-miR-30a-3p	47.4535	75.5624	26.5535	42.3756	48.2546	88.0971	28.465	27.1551	30.5502	23.5137	5.46339	20.8157	19.0232	14.8565	24.5105	202.601	63.3162	77.92	53.8586	111.331	38.1952	81.0006	67.459	44.8777	37.1209
hsa-miR-30a-5p	1681.7	2407.55	1658.38	970.01	1689.55	1605.33	853.304	1194.82	1485.61	972.61	915.117	2341.97	612.342	1014.04	768.329	5118.02	4442.6	2232.5	3171.01	2434.04	1977.73	3099.4	6327.36	2225.47	1629.95
hsa-miR-30b-3p	0	2.41157	0	0.356098	0	0	1.29387	0	0	0	6.14631	1.22446	2.5707	4.837	4.00171	15.5847	5.23274	12.0806	3.32005	7.61961	1.29475	0	0	2.87678	2.33628
hsa-miR-30b-5p	118.055	173.633	158.114	147.068	153.128	233.294	228.367	93.387	118.709	128.256	48.4876	97.5483	51.9282	122.653	63.027	193.25	113.027	141.343	186.66	223.932	130.77	276.752	65.2228	270.992	309.168
hsa-miR-30c-1-3p	2.3148	6.43085	8.44883	8.90244	9.65092	16.3143	9.70399	9.27247	12.2201	3.20641	7.51216	18.775	12.8535	15.5475	17.0073	26.8057	16.2215	14.4967	23.2403	19.8956	20.716	3.75003	2.60891	20.1374	25.1799
hsa-miR-30c-2-3p	9.25921	4.82313	19.3116	5.69756	5.14716	27.7343	6.46933	3.97392	4.36431	8.55042	0.682923	2.85706	4.11313	2.764	6.50278	31.1694	9.94221	8.45643	7.37788	8.04292	3.88425	6.37504	4.47242	4.31517	3.63422
hsa-miR-30c-5p	1116.89	1903.53	1191.28	1000.28	1582.11	2363.94	1429.07	855.054	1059.66	812.29	858.435	757.53	592.804	1016.12	973.917	836.587	797.47	1034.7	1101.52	1323.27	1013.14	815.631	311.951	1645.23	1562.45
hsa-miR-30d-3p	1.1574	4.82313	10.8628	19.9415	9.65092	4.89428	20.7018	13.2464	15.7115	3.20641	4.78046	8.57119	4.62727	14.1655	2.50107	19.9484	13.0819	14.4967	20.6581	17.7791	11.0054	17.6251	13.79	21.0005	22.8436
hsa-miR-30d-5p	8643.47	14638.2	11631.6	12569.5	14601.8	17281.7	9476.27	8643.27	11299.2	8700.05	11756.5	11348.3	7115.71	14808.5	10620.5	9123.91	12335.7	12648.4	13709.2	11713.9	12114.3	11098.6	9219.15	17385.2	20178.7
hsa-miR-30e-3p	158.564	200.964	143.63	191.224	188.515	184.351	184.376	160.944	123.074	41.6833	44.39	99.9972	35.9899	107.105	74.0317	434.502	297.743	324.969	342.334	442.784	209.102	166.501	99.1387	336.871	417.416
hsa-miR-30e-5p	2927.07	2127.81	1350.61	3391.12	2778.18	1295.35	1736.37	1532.61	2126.29	860.386	1445.75	3752.14	500.773	988.821	746.82	3330.14	4750.81	3678.55	5394.34	3482.59	4703.18	5461.54	5198.45	6834.07	7216.25
hsa-miR-31-3p	0	0	0	0	1.28679	0	0	0	0	0	0	0.408152	0	0	0	0	0	0	0	1.26994	0	0.375003	1.86351	0	0.519174
hsa-miR-31-5p	0	0.803856	9.6558	0	3.21697	9.78857	1.9408	0	2.61859	17.1008	2.73169	3.26521	0	0	0.500214	0	0.523274	1.20806	0.737788	0	10.358	4.12503	3.35432	1.15071	1.29793
hsa-miR-3115	0	0	0	0	0	0	0	0	0	0	0	0	0	0	0	0	0	0	0	0	0	0	0	0	0
hsa-miR-3116	0	0	0	0	0	0	0	0	0	0	2.04877	0	0	0	0	0	0	0	0	0	0	0	0.372702	0.575355	0
hsa-miR-3117-3p	0	0	0	0	0	0	0	0	0	0	0	0	0	0	0	0	0	0	0.368894	0	0	0	0	0	0
hsa-miR-3117-5p	0	0	0	0	0	0	0	0	0	0	0	0	0	0	0	0	0	0	0	0	0	0	0	0	0
hsa-miR-3119	0	1.60771	0	0	0	0	0	0	0	0	0	0	0	0	0	0	0	0	0.368894	0	0	0	0.372702	0	0
hsa-miR-3120-3p	0	0.803856	1.20698	3.20488	3.86037	0	1.9408	0	4.36431	0	4.78046	4.08152	4.11313	3.1095	1.50064	1.87017	2.61637	1.81209	2.21337	4.65643	7.12113	1.12501	2.23621	5.1782	6.74926
hsa-miR-3120-5p	0	0.803856	2.41395	1.78049	0	0	0	4.63623	0	0	7.51216	0	5.14141	1.0365	0	3.11694	0.523274	1.81209	0.737788	0.423312	5.179	0.750005	2.23621	2.01374	2.07669
hsa-miR-3121-3p	0	0	0	0	0	0	0	0	0	0	0	0	0	0	0	1.24678	0	0.604031	0.737788	0	0	0	0.372702	0	0.519174
hsa-miR-3122	0	0	0	0.356098	0	0	0	0	0	0	0.682923	0	1.54242	0.3455	0	0	0	0	0	0	0.647376	0	0	0	0
hsa-miR-3123	0	0	0	0	0	0	0	0	0	0	0	0	0	0	0	0	0	0	0	0	0	0	0	0	0
hsa-miR-3124-3p	0	0	0	0	0	0	0	0	0	0	0	0	0	0	0	0	0	0	0	0	0	0	0	0	0
hsa-miR-3124-5p	0	0	0	0	0	0	0	0	0	0	0	0.408152	0	0	0.500214	0	0.523274	3.02015	0.737788	0	0	0	0.745404	0.863033	1.03835
hsa-miR-3125	0	0	0	0	0	0	0.646933	0	0	0	0	0	2.05656	0	0	0	0	0	0	0	0	0	0	0	0
hsa-miR-3126-3p	0	0.803856	0	0.356098	0	0	0	0	0	0	0	0.408152	0	0	0	0.623388	0	0	0.368894	0	0	0	0	0	0.259587
hsa-miR-3127-3p	0	0	0	0.712195	0	1.63143	0	0	0	0	0	1.22446	0	0.691	1.00043	0	0	0	0.368894	0.423312	0	0	0	0	0
hsa-miR-3127-5p	2.3148	0.803856	3.62093	3.91707	2.57358	0	5.82239	4.63623	5.23718	1.0688	9.56093	5.71412	6.68383	1.7275	9.00385	3.11694	2.0931	1.81209	1.10668	2.53987	3.23688	1.87501	3.35432	2.87678	2.07669
hsa-miR-3128	0	0	0	0	0	0	0	0	0	0	0	0	0	0	0	0	0	0	0	0	0	0	0	0	0.519174
hsa-miR-3129-3p	0	0	0	0.356098	0	1.63143	0	0	0	0	0	0	0	0	3.00128	0	0	0	0	0	0.647376	0	0	0	0
hsa-miR-3130-3p	12.7314	13.6655	10.8628	4.62927	14.1547	11.42	14.8794	4.63623	4.36431	6.41281	17.0731	10.2038	14.3959	8.983	24.5105	13.7145	3.13965	6.64434	5.90231	6.34968	6.47376	1.50001	22.7348	6.32891	4.41298
hsa-miR-3130-5p	2.3148	0.803856	0	0.356098	0.643395	0	0.646933	0	1.74573	0	2.73169	0.408152	3.08484	0	3.5015	1.24678	0	0.604031	0.368894	0	0	0	0.372702	0	1.03835
hsa-miR-3131	0	0	0	0	0	3.26286	0	0	0	0	0	0	0.514141	0	0	0	0	1.20806	0	0	0	0	0	0	0
hsa-miR-3132	0	0	0	0	0	0	0	0	0	0	0	0	0	0	0	0	0	0	0	0	0	0	0.372702	0	0
hsa-miR-3133	0	0	0	0	0	0	1.9408	0	0	0	0	0	0	0	0	0.623388	0	0	0	0	0	0	0	0	0
hsa-miR-3134	0	0	0	0	0	0	0	0	0	0	0	0	0	0	0	0	0	0	0	0	0	0	0	0	0
hsa-miR-3135a	0	0	0	1.06829	0	0	0	0	0	0	0	0	0	0	0	0	0	0	0	0	0.647376	0.375003	0	0	0
hsa-miR-3135b	0	0	0	0	0	0	1.29387	0	0	0	0	0	0	0	0	0	0	0	0	0	0	0	0	0.287678	0
hsa-miR-3136-5p	0	0	0	0	0.643395	0	0	0	1.74573	0	0	0.816304	0	0	0	1.87017	0.523274	0	0	0	0.647376	0.375003	0.372702	0	0
hsa-miR-3137	0	0	0	0	0	0	0	0	0	3.20641	0	0	0	0	0	0	0	0	0	0	0	0	0	0	0
hsa-miR-3138	0	2.41157	0	1.06829	1.93018	0	2.58773	0	0	0	0	0.816304	5.65555	2.764	3.5015	0.623388	0	0.604031	0	0	0	0.375003	0.372702	0.863033	0.77876
hsa-miR-3139	0	0.803856	0	0	0	0	0	0	0	0	0	0	1.54242	0	0	0	0	0	0	0	0	0	0	0	0
hsa-miR-3140-3p	0	0	0	0	0	0	0	0	0	0	0	0	0	0	0	0	1.04655	0	0	0	0	0.375003	0	0	0
hsa-miR-3140-5p	0	0	0	0	0	0	0	0	0	0	0	0	0	0	0	0	0	0	0	0	0	0	0	0	0
hsa-miR-3141	0	1.60771	0	0	0	0	0	0	0	0	0	0	0	0.3455	3.00128	0	0	0	0	0	0	0.375003	0	0	0
hsa-miR-3142	0	0.803856	0	0.356098	0.643395	0	0	0	0	0	0	0	0	0.691	0	0	0	0	0	0.846623	0	0.375003	0	0	0
hsa-miR-3143	0	0.803856	2.41395	2.13659	3.21697	0	0	0	0	0	0	5.30597	2.5707	1.382	0	0	0	0	1.10668	1.26994	2.5895	3.37502	1.11811	0	0.519174
hsa-miR-3144-3p	0	0	0	0	0	0	0	0	0	0	0	0	0	0	0	0	0	0	0	0	0	0	0	0	0
hsa-miR-3144-5p	0	0	0	0	0	0	0	0	0	0	0	0	0	0	0	1.87017	1.04655	0	0	0	0	0	0	0	0
hsa-miR-3145-3p	0	0	0	0	0	0	0	0	0	0	0	0.816304	0	0	0	0	0	0	0	0	0	0	0	0	0
hsa-miR-3145-5p	0	0	0	0	0	0	0	0	0	0	0	0.408152	0	0	0	0	2.61637	0	0.737788	0	0	0	0	0	0
hsa-miR-3146	0	0	0	0	0	0	0	0	0	0	0	0	0	0	0	0	0	0	0	0	0	0	0	0	0
hsa-miR-3147	0	0	0	0	0	0	0	0	0	0	0	0	0	0	0	0	0.523274	0	0	0	0	0	0	0	0
hsa-miR-3149	0	0	0	0	0	0	0	0	0	0	0	1.63261	0	0	0	0	0	0	0.737788	0	0	0	0	0	0.519174
hsa-miR-3150a-3p	0	0	0	0	0	0	0	0	0	0	0	0	0	0	0	0	0	0	0	0	0	0.375003	0	0	0
hsa-miR-3150a-5p	0	1.60771	1.20698	0	0	0	0	0	0	0	2.04877	0	0.514141	1.0365	0	0.623388	1.56982	1.20806	0.737788	0.846623	1.29475	0	1.11811	0	0
hsa-miR-3150b-3p	1.1574	2.41157	0	1.06829	2.57358	1.63143	0	0	1.74573	2.1376	0.682923	0.408152	0	0	0.500214	4.98711	4.1862	0	1.84447	2.53987	0.647376	2.62502	0.372702	1.15071	0.259587
hsa-miR-3150b-5p	3.4722	1.60771	0	1.06829	0.643395	1.63143	1.9408	0.662319	0	0	0.682923	0.408152	2.05656	1.382	0	1.87017	0.523274	0.604031	1.47558	0	1.29475	0	0	0	0.519174
hsa-miR-3151	0	0	0	0	0	0	0	0	0	0	0	0	0	0	0	0	0	0	0	0	0	0	0	0	0
hsa-miR-3152-5p	0	0.803856	0	0	0	0	0	0	0	0	0	0	0	0	0	0	0	0	0	0	0	0	0	0	0
hsa-miR-3153	11.574	6.43085	7.24185	2.13659	14.1547	1.63143	3.8816	5.96087	0.872863	3.20641	2.73169	6.93858	5.65555	4.146	3.5015	23.0654	24.0706	13.8927	12.5424	8.88955	12.3001	10.8751	8.19944	11.7948	16.354
hsa-miR-3154	6.94441	0	0	0	0	0	0	0	0	0	0	0	0	0	0	0.623388	0	0	0.368894	0	0	0	0.372702	0	0
hsa-miR-3155a	11.574	4.01928	8.44883	1.06829	0	3.26286	0.646933	0	3.49145	0	0	4.89782	1.02828	3.1095	9.50407	1.24678	0	0.604031	1.47558	0.846623	3.23688	0.750005	2.23621	1.15071	0.259587
hsa-miR-3155b	0	0	1.20698	0	0	0	0	0	0	0	0	0	0.514141	0	0	0	0	0	0	0.423312	0	0	0	0	0
hsa-miR-3156-3p	0	0	0	0	0	0	0	0	0	0	0	0	0	0	0	0	0	0	0	0	0	0	0	0	0
hsa-miR-3157-3p	18.5184	14.4694	53.1069	13.8878	17.3717	47.3114	20.0549	35.1029	19.203	16.032	27.3169	15.5098	46.7868	24.185	29.5126	7.48066	9.41894	5.43628	12.5424	11.4294	11.6528	19.1251	33.9159	10.9318	10.1239
hsa-miR-3157-5p	0	0	0	0	0	0	0	0	0	0	0	0	0	0.3455	0	0	0	0	0.368894	0	0	2.25002	0	0	0.519174
hsa-miR-3158-3p	24.3054	24.9195	57.9348	23.5024	24.449	117.463	23.9365	46.3623	47.1346	35.2705	49.8534	31.4277	77.6352	22.803	29.5126	8.10405	7.84912	8.45643	18.8136	11.8527	22.0108	35.2502	31.6797	10.9318	15.5752
hsa-miR-3158-5p	2.3148	4.82313	14.4837	2.13659	0	32.6286	5.17546	14.571	6.9829	5.34401	2.73169	4.48967	3.59899	1.0365	1.00043	0	0	0	0.737788	0.423312	0	0.375003	0.745404	0.287678	1.03835
hsa-miR-3159	0	0	0	0	0	0	0	2.64928	0	0	0	1.22446	0	0	0	0	0	0.604031	0	0	0	0	0	0.287678	1.03835
hsa-miR-3160-3p	0	0.803856	0	0	0	0	0	0	0	0	0	0	0	0	0	0	0	0	0	0.423312	0	0	0	0	0
hsa-miR-3160-5p	0	0	0	2.13659	0	0	0	0	0	0	0	0	0	0	0	1.24678	0	0	0.368894	0	0	0	0	0	1.55752
hsa-miR-3161	3.4722	0	0	0	0	0	0	0	0	5.34401	0	11.0201	17.4808	5.8735	0	0	0	9.06046	19.1825	10.5828	0	0	3.35432	0.287678	0.259587
hsa-miR-3162-3p	0	0	0	0	0	0	0	0	0	0	0	0	0	0	0	0	0	0	0	0	0	0	0.372702	0	0
hsa-miR-3162-5p	0	0	0	0	0	0	0.646933	0	0	0	0	0	0	0	0	0	0	0	0	0	0	0	0.745404	0	0
hsa-miR-3163	4.62961	0	0	1.06829	1.28679	4.89428	0.646933	0	0.872863	0	0.682923	4.08152	0	0.3455	0	2.49355	0	1.20806	0.368894	5.50305	3.23688	0.750005	0.745404	0.863033	1.29793
hsa-miR-3164	0	0	0	0	0	0	0	0	0	0	0	0	0	0	0	0	0	0	0	0	0	0	0	0	0
hsa-miR-3165	0	0	0	0	0	0	0	0	0	0	0	0	0	1.0365	0	0	0	0	0	0	0	0	0	0	0
hsa-miR-3166	0	0	1.20698	1.78049	1.28679	0	0	0	0.872863	0	0	0	0.514141	1.7275	4.50193	0.623388	0	1.81209	1.10668	1.26994	0	0.750005	0.372702	1.43839	1.03835
hsa-miR-3167	0	0	0	0	0	0	0	0	0	0	0	0	0	0	0	0	0	0	0	0	0	0	0	0	0
hsa-miR-3168	189.814	164.79	167.77	33.8293	155.702	566.105	67.9279	137.762	70.7019	354.842	258.145	33.8766	89.9746	22.112	52.5225	22.442	41.862	16.3088	19.1825	16.9325	131.417	15.7501	93.1755	18.1237	15.3156
hsa-miR-3173-3p	0	0	0	0	0	0	1.29387	0	0	0	0	1.63261	0	0	0	0	0	0	0.737788	0	0	0	0.745404	0.863033	0
hsa-miR-3173-5p	3.4722	3.21542	2.41395	5.34146	0	6.52571	7.11626	7.94783	0.872863	2.1376	12.9755	4.48967	2.05656	2.073	4.50193	0.623388	1.04655	1.81209	1.47558	3.38649	0	3.00002	1.86351	2.30142	0.519174
hsa-miR-3174	0	0	0	2.84878	0.643395	0	0	0	0	0	6.82923	0	0	1.7275	2.50107	0	0.523274	1.20806	0.368894	0.846623	0.647376	0.375003	0.745404	0.863033	1.81711
hsa-miR-3175	0	0	0	0	0	0	0.646933	0	0	0	0	0	0	0	0	0	0	0	0	0	0	0	0	2.01374	1.29793
hsa-miR-3176	0	0	1.20698	0.712195	1.28679	0	0.646933	0	0	0	0.682923	0.408152	2.05656	0.691	0	1.87017	0	0	0.368894	0.423312	0.647376	0.375003	1.49081	0.575355	0.519174
hsa-miR-3177-3p	1.1574	0.803856	2.41395	7.83415	4.50376	0	1.9408	1.98696	3.49145	5.34401	3.41462	2.44891	4.11313	7.2555	3.5015	1.87017	4.70947	3.62419	2.58226	0.846623	4.53163	1.12501	1.11811	2.30142	3.63422
hsa-miR-3177-5p	0	0	0	0	0	0	0	0	0	0	0	0	0	0.691	0	1.87017	0	0	0	0	0	0	0.372702	0	0
hsa-miR-3178	0	0	0	0	0	0	0	0	0	0	0	0	0	0	0	0	0	0	0	0	0	0	0	0	0
hsa-miR-3179	0	0	0	0	0	0	0	0	0	0	0	0	0	0	0	0	0	0	0	0	0	0	0	0	0
hsa-miR-3180	0	0	0	0	0	0	0	0	0	0	0	0	0	0	0	0	0	0	0	0	0	0	0	0	0
hsa-miR-3180-3p	0	0	0	0	0.643395	0	1.29387	0	3.49145	2.1376	0	1.63261	8.22625	3.1095	3.00128	2.49355	1.04655	0	0.368894	1.26994	3.23688	0.375003	0	0	0.519174
hsa-miR-3180-5p	0	0	0	0	1.28679	0	1.29387	0	0	0	0.682923	0	0	0	0	0	0	0.604031	0.737788	0.423312	0.647376	0	0	0	0
hsa-miR-3181	0	0	0	0.356098	1.93018	0	0	0	0	0	0	0	0	0	0	0.623388	0	0	0	0	0	0	0.372702	0	0
hsa-miR-3182	0	0	2.41395	1.06829	0.643395	0	2.58773	5.96087	0	2.1376	0	0	0	1.0365	0	0	0	0	0.737788	0.846623	0	1.12501	0	0	0.259587
hsa-miR-3183	19.6758	20.0964	10.8628	5.34146	10.2943	9.78857	9.05706	24.5058	12.2201	6.41281	8.19508	9.79564	8.74039	15.5475	13.5058	5.6105	10.4655	12.0806	11.0668	5.92636	9.71063	5.62504	7.82674	15.8223	11.941
hsa-miR-3184-3p	16900.4	3066.71	23116	8027.51	12232.9	26086.5	22653	36713.7	23784.6	11559.1	34466.5	19930.1	26650.5	15642.9	24863.1	13641.6	4273.58	6920.38	3870.81	7693.69	15004.9	2755.14	16891.2	6975.9	7678.06
hsa-miR-3184-5p	988.421	260.449	1559.41	1034.82	802.313	1512.33	1502.82	1766.41	1361.67	1024.98	2654.52	1428.12	3355.28	2245.75	3006.79	1878.89	991.082	1399.54	819.314	954.991	1274.68	528.004	1502.36	1408.76	1412.67
hsa-miR-3185	0	0	0	0	0	0	0	0	0	0	0	0	0	0	0	0	0.523274	0	0	0.423312	0	0	0	0	0
hsa-miR-3186-3p	0	0	0	0	0	0	0	0	0	0	0	0	0	0	0	0	0	0	0	0	0.647376	0	0	0.575355	0
hsa-miR-3187-3p	0	0	0	0	0	0	0	0	0	0	0	0	0	0	0	0	0.523274	0	0	0	0	0	0	0	0
hsa-miR-3187-5p	0	0	0	0	0	0	0	0	0	0	0	0	0	0	0	0	0	0	0	0.423312	0	0	0	0	0.519174
hsa-miR-3188	0	0	0	0.356098	0	0	0	0	0	0	0	0.408152	1.54242	0	0	0	1.04655	1.81209	0	0	0	0	1.49081	0.575355	1.55752
hsa-miR-3190-3p	0	0	0	0	0	0	0	0	0.872863	0	0	0	0	0	0	0	0.523274	0	1.47558	0.423312	1.29475	0	0.745404	0.287678	0
hsa-miR-3191-3p	0	0	0	0	3.21697	0	0	0	0	0	0	0	0	0	0	0	0.523274	0	0	0	0	0	0	0	0.519174
hsa-miR-3192	0	0	4.8279	0	0	0	0	0	0	1.0688	0	0	0	0	0	0	0	0	0.737788	0	0	0	0	0	0
hsa-miR-3193	0	0	0	0	0	0	0	0	0	0	0	0	0	0	0	0	0	0	0	0	0	0	0	0	0
hsa-miR-3194-3p	0	0	0	0	0	0	0	0	0	1.0688	1.36585	0	0.514141	0.3455	0	0	0.523274	0	0	0	0	0	0.372702	0	0
hsa-miR-3194-5p	0	0	0	0	0	0	0	0	0	0	0	0	0	0	0	0	0	0	0	0	0	0.375003	0.372702	0	0.77876
hsa-miR-3195	0	0.803856	6.03488	0	3.21697	0	5.17546	0.662319	1.74573	5.34401	3.41462	0.816304	2.5707	1.0365	0.500214	0.623388	2.0931	2.41612	0.368894	0	3.23688	0.750005	2.98161	0.287678	0.519174
hsa-miR-3196	1.1574	0.803856	0	0.712195	0	1.63143	1.9408	0	0	0	0	1.63261	0	0.3455	0	4.36372	2.61637	1.20806	0.368894	0.423312	1.94213	0	0	0.287678	0.519174
hsa-miR-3197	1.1574	0	0	0	0	0	0	0	0	0	0	0	0.514141	0	0	0	0	0	0	0	0	0	0	0	0
hsa-miR-3198	0	0	0	0	0	0	0	0	0	0	0	0	0	0	0	0.623388	1.04655	0	0	0	0	0	0	0	0
hsa-miR-3199	4.62961	2.41157	4.8279	1.42439	5.14716	0	0	0	0	0	0	2.04076	6.16969	1.382	1.00043	0	0	0	0	0	0.647376	0	2.98161	1.43839	0
hsa-miR-32-3p	0	0	0	0	0	0	0.646933	0	2.61859	0	0	0	0	0	0	0	0	0.604031	0	0	0	0	0.372702	0.575355	0.77876
hsa-miR-32-5p	33.5646	49.8391	8.44883	12.4634	30.8829	0	5.82239	0.662319	12.2201	6.41281	6.14631	27.3462	1.02828	4.4915	0	6.23388	21.9775	13.8927	37.9961	29.6318	25.2476	40.8753	47.3331	21.2882	24.4012
hsa-miR-3200-3p	0	1.60771	0	2.49268	0	0	4.52853	0	2.61859	0	0	5.30597	2.5707	3.8005	0	0.623388	1.04655	1.20806	0.368894	1.69325	0	15.3751	2.60891	0.863033	1.81711
hsa-miR-3200-5p	0	5.62699	1.20698	2.13659	2.57358	0	3.8816	0	0.872863	0	0	3.67337	0	0	1.00043	0	0	1.81209	1.47558	2.96318	0	6.00004	4.84512	0.287678	3.8938
hsa-miR-3202	0	0	0	0	0.643395	0	1.9408	0	0	0	0	0	0	0	0	0.623388	0	1.20806	1.47558	0	3.88425	0.750005	2.60891	0	0.77876
hsa-miR-320a	2678.23	3822.33	2469.47	1670.1	2872.76	1590.64	1993.85	10655.4	2264.21	1718.63	1857.55	2996.24	1505.4	2051.93	2144.92	6116.06	1432.2	1174.84	2387.11	1010.02	2619.28	1206.01	3197.78	1066.71	1135.69
hsa-miR-320b	1010.41	554.66	765.222	318.351	876.304	616.68	610.057	6958.99	705.273	1091.25	589.363	820.385	493.575	508.576	785.336	1800.35	318.674	308.66	507.967	240.441	626.012	246.002	1943.64	383.474	328.637
hsa-miR-320c	78.7033	32.1542	92.9371	32.4049	52.7584	40.7857	33.6405	360.964	54.1175	24.5825	32.0974	53.4679	43.1878	41.8055	55.0236	84.1574	24.5939	28.9935	45.7429	14.8159	36.9004	16.1251	49.942	21.8635	19.469
hsa-miR-320d	15.0462	9.64627	24.1395	8.19024	16.0849	4.89428	29.112	119.88	11.3472	5.34401	7.51216	15.5098	12.3394	10.365	18.0077	23.6888	10.9888	8.45643	12.5424	4.23312	14.2423	3.00002	33.9159	7.47962	2.85545
hsa-miR-320e	0	0	0	0	0.643395	0	0	0	0	0	0	0	0	2.4185	0	0	0.523274	0	0	0	1.29475	0	0	0	0
hsa-miR-323a-3p	8.10181	7.2347	3.62093	11.7512	4.50376	4.89428	14.8794	7.28551	0.872863	0	0	7.75488	12.8535	3.8005	7.003	0.623388	1.56982	6.64434	12.5424	5.07974	10.358	1.12501	4.47242	15.2469	7.52802
hsa-miR-323a-5p	3.4722	4.01928	0	12.1073	0	1.63143	9.05706	1.98696	1.74573	0	0.682923	3.67337	3.59899	7.9465	3.5015	4.36372	1.04655	4.83225	4.05784	0	7.12113	0	1.11811	12.9455	6.48967
hsa-miR-323b-3p	21.9906	33.7619	28.9674	45.9366	12.2245	14.6829	40.1098	34.4406	75.0662	10.688	12.2926	21.632	79.6918	23.1485	27.0116	9.97422	7.32584	74.8998	41.685	10.1595	42.0794	1.87501	6.70863	54.6588	31.1504
hsa-miR-324-3p	0	6.43085	3.62093	8.90244	1.93018	1.63143	5.82239	1.32464	6.11004	1.0688	14.3414	15.9179	6.68383	10.365	9.00385	13.0912	14.1284	6.64434	5.53341	7.61961	4.53163	53.2504	14.5354	9.20569	9.60471
hsa-miR-324-5p	5.78701	10.4501	6.03488	9.25854	9.00753	8.15714	4.52853	9.27247	13.9658	33.1329	10.2439	8.97934	9.76867	16.584	18.5079	9.35083	7.32584	5.43628	5.16452	5.92636	2.5895	33.3752	4.47242	7.47962	8.30678
hsa-miR-325	0	0	0	0	0	0	0	0	0	0	0	0	0	0.3455	0	0	0.523274	0	0	0	0	0	0	0	0.259587
hsa-miR-326	49.7683	143.89	167.77	118.58	137.686	123.989	88.6298	85.4392	93.3963	86.573	114.731	46.9375	117.738	139.928	95.5409	81.6639	75.8748	61.6111	67.5076	65.19	66.6797	48.0003	19.7532	73.6455	87.2212
hsa-miR-328	164.351	263.665	308.986	259.239	216.824	277.343	198.608	256.98	199.013	175.284	285.462	106.936	336.248	361.739	383.164	99.7422	92.6196	117.786	125.793	118.527	115.233	64.1254	60.005	179.511	161.463
hsa-miR-329	1.1574	0.803856	4.8279	0.712195	1.93018	0	1.9408	0	2.61859	0	3.41462	2.85706	0	2.073	4.50193	1.87017	2.0931	0.604031	1.84447	1.69325	5.179	6.00004	0.372702	7.47962	2.33628
hsa-miR-330-3p	28.935	6.43085	10.8628	27.4195	14.1547	9.78857	10.9979	25.8305	26.1859	10.688	4.78046	13.8772	15.9384	20.73	20.5088	11.221	14.6517	23.5572	17.7069	12.6994	20.0686	5.25004	4.47242	28.4801	32.9675
hsa-miR-330-5p	0	0	1.20698	1.78049	1.28679	0	2.58773	4.63623	0.872863	3.20641	2.04877	1.22446	0	3.1095	3.00128	0.623388	3.13965	3.02015	4.42673	2.96318	5.179	1.50001	1.11811	7.19194	3.63422
hsa-miR-331-3p	1.1574	3.21542	1.20698	3.91707	1.93018	11.42	5.17546	6.62319	4.36431	0	4.09754	4.08152	3.08484	7.2555	0.500214	19.325	6.80257	11.4766	8.11567	3.80981	4.53163	7.12505	1.49081	4.31517	5.19174
hsa-miR-331-5p	3.4722	2.41157	4.8279	1.78049	0.643395	0	10.9979	0	5.23718	4.27521	5.46339	4.08152	2.05656	2.073	3.00128	3.11694	4.1862	2.41612	4.79562	1.69325	1.94213	1.50001	4.47242	2.01374	0.519174
hsa-miR-335-3p	52.0831	63.5046	63.9697	38.4585	147.337	32.6286	39.4629	39.0768	27.0587	25.6513	12.9755	30.2032	8.22625	17.966	14.006	15.5847	56.5136	94.2288	52.0141	106.675	29.7793	16.5001	11.9265	57.5355	70.348
hsa-miR-335-5p	113.425	116.559	124.318	94.7219	195.592	8.15714	146.854	190.748	66.3376	0	0.682923	68.1613	8.74039	3.455	7.003	32.4162	97.329	80.3361	110.299	96.0917	73.1534	18.3751	113.301	84.2896	89.2979
hsa-miR-337-3p	0	0	0	0	1.28679	0	3.8816	0	2.61859	0	0	0.408152	0	1.0365	3.00128	0.623388	0.523274	3.62419	2.58226	0.846623	1.29475	0.375003	0	6.90427	1.81711
hsa-miR-337-5p	0	0	0	0	0	0	0	0	0	0	0	0.408152	0	0	1.00043	0	0	0.604031	0.368894	0	0.647376	0	0.372702	1.72607	0.259587
hsa-miR-338-3p	0	4.01928	0	3.20488	3.86037	13.0514	5.82239	6.62319	0.872863	24.5825	4.09754	5.71412	2.5707	1.7275	1.00043	1.87017	7.84912	13.8927	10.329	9.31286	4.53163	7.87505	11.1811	3.45213	5.19174
hsa-miR-338-5p	19.6758	2.41157	7.24185	18.161	18.6584	4.89428	5.17546	12.5841	7.85577	6.41281	15.0243	7.75488	6.68383	13.129	11.5049	3.74033	27.7335	17.5169	16.9691	6.34968	11.6528	16.5001	28.698	8.34265	8.30678
hsa-miR-339-3p	69.4441	38.5851	61.5558	56.9756	49.5414	81.5714	69.2218	48.3493	41.8974	39.5457	43.7071	44.0804	46.2727	80.847	54.0231	86.651	52.8507	59.195	50.9074	39.368	102.285	49.5003	17.517	48.6175	58.1474
hsa-miR-339-5p	34.722	51.4468	60.3488	45.9366	35.3867	50.5743	67.281	23.1812	34.9145	33.1329	54.6339	21.632	74.5504	98.4675	63.027	80.4171	54.9438	52.5507	52.7519	33.0183	40.1373	18.0001	8.57214	31.6446	52.4365
hsa-miR-33a-3p	3.4722	0	0	1.06829	0.643395	0	0	0	0	0	0	0.408152	0	0	0	0	0	1.81209	0	0	0	0.750005	0.745404	0.287678	0.519174
hsa-miR-33a-5p	0	1.60771	0	2.49268	2.57358	0	1.9408	1.98696	0	51.3025	0	0	0	0	0.500214	0	1.04655	2.41612	1.47558	2.96318	1.94213	2.25002	1.49081	3.73981	1.55752
hsa-miR-33b-3p	0	0	0	0	0	0	0	0	0	0	0	0	0	0.3455	0	2.49355	0	0	0.368894	0.846623	0	0.375003	0	0.287678	0
hsa-miR-33b-5p	3.4722	0.803856	0	3.20488	3.21697	4.89428	4.52853	0	0	9.61922	0.682923	4.89782	1.54242	0.3455	2.50107	74.1832	10.4655	13.8927	11.0668	4.65643	8.41588	11.2501	4.09972	5.1782	1.03835
hsa-miR-340-3p	8.10181	15.2733	6.03488	5.34146	25.0924	0	7.11626	3.97392	13.0929	3.20641	2.73169	6.12228	10.2828	11.747	18.5079	3.74033	16.2215	15.7048	10.329	10.5828	9.06326	3.00002	1.49081	25.028	26.7374
hsa-miR-340-5p	234.953	222.668	258.293	234.668	415.633	50.5743	167.556	244.396	180.683	38.4769	19.8048	166.934	9.76867	21.7665	38.5165	124.678	308.732	238.592	300.649	412.729	275.782	213.001	223.248	520.409	494.253
hsa-miR-342-3p	146.99	175.241	296.916	393.132	166.639	200.666	290.473	192.073	202.504	167.802	110.634	276.319	221.081	250.833	243.104	271.797	237.043	145.571	162.682	153.239	214.929	465.378	404.754	189.867	221.687
hsa-miR-342-5p	11.574	17.6848	54.3139	30.6244	49.5414	21.2086	8.41012	35.7652	54.9904	12.8256	41.6583	45.3048	16.9666	27.9855	31.0133	17.4549	19.8844	23.5572	32.8316	15.2392	31.074	25.8752	63.3593	23.0142	25.9587
hsa-miR-345-3p	0	0	2.41395	0	0	0	0	0	0	0	0	0	0	0	0	1.24678	0	0	0	0	0	0	0	0	0
hsa-miR-345-5p	216.434	63.5046	98.972	115.732	106.16	301.814	91.2175	43.0508	70.7019	112.224	426.827	306.114	192.803	274.327	216.093	747.443	246.986	125.034	206.212	64.7667	196.155	205.126	300.398	129.743	97.3451
hsa-miR-346	0	0	0	0	0	0	0	0	0	0	0	0	0	0	0	0.623388	0	0	0	0	0	0	0	0	0
hsa-miR-34a-3p	6.94441	17.6848	10.8628	12.1073	11.5811	9.78857	12.2917	23.8435	23.5673	5.34401	9.56093	21.2239	5.14141	21.7665	6.50278	16.8315	29.8266	21.1411	26.1915	37.6747	33.6635	33.0002	27.5799	35.3844	30.1121
hsa-miR-34a-5p	1.1574	3.21542	7.24185	6.40976	9.65092	6.52571	1.29387	4.63623	0	19.2384	3.41462	8.97934	3.08484	6.219	3.00128	17.4549	24.0706	9.06046	23.6092	8.46623	2.5895	3.37502	3.72702	1.72607	1.03835
hsa-miR-34b-3p	4.62961	1.60771	0	2.13659	0	0	2.58773	0	0	0	1.36585	0.816304	0	0.3455	3.5015	0	0	0	0	0	0	0.375003	1.11811	0.287678	0.259587
hsa-miR-34b-5p	2.3148	0	0	0	0	0	0	0.662319	0	0	0	0	0	0.3455	0	0	0	0	0	0.846623	0	0.750005	0	0.863033	0
hsa-miR-34c-3p	0	2.41157	0	1.06829	0	0	0	0	0	0	0	0	0	1.382	0	0	0	0	0	0	0	0	0.745404	0.287678	1.29793
hsa-miR-34c-5p	18.5184	1.60771	6.03488	45.9366	0	0	58.2239	53.6479	20.0758	0	2.04877	12.2446	41.1313	21.0755	67.0287	1.24678	3.13965	0	2.21337	1.69325	0	0.750005	4.09972	0.575355	2.85545
hsa-miR-3529-3p	0	0	0	0	0	0	0	0	0	0	0	0.816304	0	0	0	0	0.523274	0	0.737788	0	0	0	0	0	0
hsa-miR-3529-5p	0	0	0	0	0	0	1.29387	0	0	0	0	0	0	0	0	0	0	0	0.737788	0.846623	0	0	0	0	0
hsa-miR-3545-3p	0	0	0	0	0	0	0	0	0	0	0	0	0	0	0	0	0	0	0	0	0	0.375003	0	0	0
hsa-miR-3545-5p	276.619	4.01928	47.072	17.8049	18.0151	45.68	5.82239	184.125	17.4573	5112.08	4.78046	15.9179	19.5373	10.0195	39.5169	9.35083	4.1862	8.45643	40.9473	19.049	11.6528	6.37504	13.79	6.04123	2.07669
hsa-miR-3591-3p	32.4072	224.276	193.116	281.673	313.333	580.788	443.796	284.135	200.758	86.573	459.607	534.679	147.044	683.745	685.794	2828.31	734.154	1467.79	951.378	485.962	91.2799	42.0003	61.1231	186.415	54.2536
hsa-miR-3591-5p	0	9.64627	0	17.8049	0.643395	172.931	12.9387	16.558	0	12.8256	10.9268	4.89782	2.05656	1.0365	0	157.094	21.9775	94.2288	24.347	80.0059	1.94213	0.750005	4.09972	5.1782	1.55752
hsa-miR-3605-3p	34.722	51.4468	36.2093	37.0341	23.1622	86.4657	45.9322	31.129	31.4231	44.8897	98.341	61.6309	30.8484	45.606	71.5306	24.3121	19.8844	19.933	12.1735	16.9325	7.12113	13.8751	35.034	31.0692	23.882
hsa-miR-3605-5p	6.94441	3.21542	7.24185	1.42439	2.57358	3.26286	0.646933	1.32464	5.23718	9.61922	5.46339	6.53043	6.16969	0.3455	2.50107	4.36372	3.66292	2.41612	4.42673	5.07974	3.23688	3.00002	4.84512	3.45213	3.11504
hsa-miR-3606	0	0	0	0	0	0	0	0	0	0	0	0	0	0	0	0	0	0	0	0	0	0	0	0	0
hsa-miR-3607-3p	0	0	0	0	0	0	0	0	0	0	0	0	0	0	0	0	0	0	0.368894	0	0	0	0	0	0
hsa-miR-3607-5p	0	0	0	0	0	0	0	0	0	0	0	0	0	0	0	0	0	0	0	1.26994	0	0	0	0	0
hsa-miR-3609	0	0	0	0	0	0	0	0	0	0	0	0	0	0	0	0	0	0	0	0	0	0	0	0	0
hsa-miR-361-3p	27.7776	44.2121	30.1744	52.7024	41.1773	48.9428	45.2853	36.4276	49.7532	23.5137	29.3657	47.7538	27.7636	55.6255	40.5173	239.381	44.4783	57.987	40.9473	17.3558	27.1898	73.8755	43.6061	27.6171	29.5929
hsa-miR-361-5p	103.009	94.855	91.7301	88.3122	139.617	42.4171	43.3445	77.4914	66.3376	41.6833	46.4388	102.446	68.3807	99.504	83.0355	47.3775	125.063	106.309	102.553	93.9752	86.7483	85.8756	143.118	108.742	94.4896
hsa-miR-3610	0	0	0	0	0	0	0	0	0	0	0	0	0	0	0	0	0	0	0	0	0	0	0	0	0
hsa-miR-3611	0	0	0	0	0.643395	0	0	0	0	0	0	2.04076	0	0	0	0	3.13965	1.20806	0.368894	0	0	0	0	0	0
hsa-miR-3612	0	0	0	0	0	0	0	0	0	0	0	0	0	0	0	0	0	0	0	0	0	0	0	0	0
hsa-miR-3613-3p	0	0	4.8279	2.84878	2.57358	0	1.29387	2.64928	0	5.34401	0	3.26521	0	2.073	5.00214	3.74033	3.13965	1.20806	6.6401	2.53987	1.29475	9.37506	4.47242	1.72607	2.07669
hsa-miR-3613-5p	0	0.803856	1.20698	1.06829	1.28679	0	0.646933	0	1.74573	0	0.682923	0.816304	0	0	0	0	0	1.20806	0	2.11656	0	4.50003	0.745404	0.287678	0.259587
hsa-miR-3614-3p	0	0	0	0	0	0	0	0	0	0	0	0	0	1.0365	0	1.24678	0	0	0.368894	0	0	0	0.745404	0	0
hsa-miR-3614-5p	8.10181	8.84241	0	1.06829	3.86037	4.89428	6.46933	1.98696	2.61859	0	17.0731	13.0609	10.2828	7.9465	5.50236	14.3379	50.2343	17.5169	28.036	5.92636	4.53163	19.8751	14.9081	10.0687	21.5457
hsa-miR-3615	209.49	213.022	150.872	124.99	176.934	344.231	108.685	162.931	166.717	144.288	603.021	242.85	181.492	218.356	311.633	246.238	122.446	83.9603	94.4369	42.3312	119.764	143.251	220.267	88.3171	83.0678
hsa-miR-3616-5p	0	0	0	0	0	0	0	0	0	0	0	0	0	0	0	0	0	0	0	0	0	0	0	0	0
hsa-miR-3617	0	0	0	0	0	0	0	0	0	0	0	0	0	0	0	0	0	0	0	0	0.647376	0	0	0	0
hsa-miR-3618	0	0	0	0	0	0	0	1.32464	0	0	0	0	0	0	0	0	0	0	0	0	0	0	0	0	0
hsa-miR-3619-3p	0	0	0	0	0	0	0	0	0	0	0	0	0	0	0	0	0	0	0	0	0	0	0	0	0
hsa-miR-3619-5p	0	0	0	0	0	0	0	0	0	0	0	0	0	0	0	0	0	0	0	0	0	0	0.372702	0	0
hsa-miR-362-3p	8.10181	1.60771	0	0.356098	3.86037	8.15714	2.58773	0	1.74573	0	0	0	0	0	0	1.87017	1.04655	0	2.21337	0.846623	0.647376	1.50001	3.72702	0	1.03835
hsa-miR-362-5p	0	1.60771	6.03488	1.06829	0.643395	0	1.9408	5.96087	0	0	3.41462	2.44891	11.3111	1.0365	0	3.11694	1.04655	0.604031	2.21337	4.23312	3.88425	2.62502	0.372702	0.287678	1.81711
hsa-miR-3620	2.3148	2.41157	1.20698	0.712195	1.28679	0	1.9408	6.62319	0.872863	1.0688	0	2.44891	0	1.7275	2.00086	0	1.04655	0.604031	2.58226	0.423312	1.29475	2.25002	1.11811	1.72607	3.63422
hsa-miR-3622a-3p	0	0	0	0	0	0	0	0	0	0	0	0	0	0	1.00043	0.623388	0	0	0	0	0	0	0	0	0
hsa-miR-3622a-5p	0	0	0	0.712195	0	0	0	0	0	2.1376	0	0	0	0	0	0	0	0	0	0	0	0	0	0	0
hsa-miR-3622b-3p	0	0	0	0	0	0	0	0	0	3.20641	0	0	0	0	0	0	0	0	0	0	0	0	0.372702	0	0
hsa-miR-3622b-5p	0	0	0	0	0	0	0	0	0	0	0	0	0	0	0.500214	0	0	0	0	0	0	0	0	0	0
hsa-miR-363-3p	295.137	360.931	452.616	415.922	340.999	368.703	440.561	252.344	544.666	232.999	1335.8	1117.52	430.85	485.773	361.655	254.342	485.599	268.19	423.122	837.734	934.163	1670.64	732.359	495.669	575.504
hsa-miR-363-5p	0	0	0	0	0	0	0	0	0	0	0	0	0	0	2.00086	0	0	0	0	0	0	0	0.745404	0	0
hsa-miR-3646	0	0	0	0	2.57358	0	0	0	0	0	0	0	0	0	0	0	0	0	0	0	0	0	0	0	0
hsa-miR-3648	0	0	0	0	0	0	0	0	0	0	0	0	0	0	0	0	0	0	0	0	0	0	0.372702	0	0
hsa-miR-3651	0	0	0	0	0	0	0	0	0	0	0	0.408152	0	0	0	0.623388	1.04655	0	0	0.423312	0	0	0	0	0
hsa-miR-3652	0	0	0	0	0	0	0	3.97392	0	0	0	0.816304	0	0	0	0	0	0	0.368894	0	0	0	0	0	0
hsa-miR-3653	0	0	0	0	0	0	0	0	0	0	0	0	0	0	0	0	0	0	0	0	0	0	0	0	0
hsa-miR-3655	0	5.62699	8.44883	2.13659	4.50376	1.63143	3.23466	2.64928	2.61859	3.20641	0.682923	2.04076	0	2.764	1.50064	2.49355	0	3.02015	0.368894	2.11656	5.82638	0.750005	1.11811	0.575355	0.77876
hsa-miR-3656	0	0	0	0.712195	0	6.52571	1.9408	3.3116	0	5.34401	3.41462	1.63261	2.05656	2.764	5.50236	3.11694	1.04655	2.41612	0	1.26994	1.29475	3.00002	0.745404	0.575355	1.81711
hsa-miR-3657	0	1.60771	0	0	0	0	0	0	0	0	0	0	0	0	0	0	0	0	0	0	0	0	0	0	0
hsa-miR-3658	5.78701	0	1.20698	0.712195	3.21697	0	0.646933	2.64928	0.872863	2.1376	0	1.63261	3.08484	0	0	0	0	0	0	1.69325	3.88425	2.62502	2.60891	0	1.03835
hsa-miR-3659	0	0	0	0	0	0	0	0	0	1.0688	0	0	0	0	0	0	0	0	0	0	0	0	0.745404	0	0
hsa-miR-365a-3p	8.10181	8.03856	0	3.20488	1.93018	27.7343	2.58773	0	0	0	0.682923	7.34673	0	1.0365	4.00171	18.0783	21.9775	18.725	8.85346	7.61961	0.647376	19.5001	22.7348	1.43839	2.85545
hsa-miR-365a-5p	0	0	0	0	0	6.52571	0	0	0	0	0	0	0	0.3455	0	1.87017	0.523274	1.81209	0	0.423312	0	0.375003	0	0.287678	0
hsa-miR-365b-3p	9.25921	5.62699	0	3.20488	3.86037	16.3143	0.646933	1.32464	0	0	2.73169	5.30597	0	1.382	3.00128	18.0783	16.2215	19.329	8.85346	8.46623	0	10.8751	21.244	3.45213	2.07669
hsa-miR-365b-5p	0	0	0	0	0	0	0	0	0	3.20641	0	2.44891	1.54242	0.691	0	5.6105	0	1.20806	0.368894	0	0	0.750005	0.372702	0	0
hsa-miR-3660	0	0	0	0	0	0	0	0	0	0	0	0	1.02828	0	0	0	0	0	0	0	0	0	0	0	0
hsa-miR-3661	1.1574	0	0	2.84878	0	0	0	0	0	0	4.09754	0.816304	3.08484	0.691	0.500214	1.87017	1.04655	1.20806	0.737788	0.423312	0.647376	0.750005	0	0.863033	2.07669
hsa-miR-3662	0	0	0	0	0	0	0	0	0	0	0	0	0	0	0	0	0	0	0	0	0	0	0	0	0
hsa-miR-3663-3p	0	0	0	0	0	0	0	0	0	0	0	0	0	0	0	0	0	0	0	0	0	0	0	0	0
hsa-miR-3663-5p	0	0	0	0	0	0	0	0	0	0	0	0	0	0	0	0	0	0	0	0	0	0	0	0	0
hsa-miR-3664-3p	0	0	1.20698	0	1.28679	1.63143	0.646933	0	2.61859	0	0	0	0	0	0	0.623388	0.523274	0	0	0.846623	0	0	0	0.287678	0
hsa-miR-3664-5p	0	0	0	0	0	0	0	0	0	0	0	0	0	0	0	0.623388	0	0	0	0	0	0	0	0	0
hsa-miR-3667-3p	0	0	1.20698	0	0	0	0	0	0.872863	7.48162	0	0	0	0	1.50064	0	0	0	0	0	0	0	0.372702	0	0
hsa-miR-3667-5p	0	0	0	0	0	0	0	0	0	0	0	0	1.02828	0	0	0	0	0	0	0	0	0	0	0	0
hsa-miR-367-3p	0	0	0	0	0	0	0	0	0	0	0	0	0	0	0	0	0	0	0	0	0	0	0	0	0
hsa-miR-3670	0	0	0	0	0	0	0	0	0	0	0	0	0	0	0	0	1.56982	0	0	0	0	0	0	0	0
hsa-miR-3673	0	0	0	0	0	0	0	0	0	0	0	0.408152	0	0	0	0	0	0	0	0	0	0	0	0	0
hsa-miR-3675-3p	0	0	0	0	0	0	0	0	0	0	0	0	0	0	0	0	0	0	0	0	0	0	0	0	0
hsa-miR-3675-5p	0	0	12.0698	5.34146	0	0	0	2.64928	1.74573	0	5.46339	5.71412	0	2.764	0	0.623388	0.523274	0	3.68894	0.423312	0	0.375003	1.49081	0.863033	4.41298
hsa-miR-3676-3p	0	0	0	0	0	0	0	0	0	0	0	0	0	0	0	0	0	0	0	0	0	0	0	0.287678	0
hsa-miR-3676-5p	0	0	2.41395	0.356098	0	0	0	0	0	0	0	0	0	0	0	0	0.523274	0	0	0	0	0	0.372702	0	0
hsa-miR-3677-3p	4.62961	3.21542	13.2767	5.69756	9.65092	16.3143	7.76319	4.63623	11.3472	10.688	42.3413	4.89782	39.5888	22.112	21.009	11.221	9.41894	4.83225	8.85346	3.38649	3.88425	3.37502	4.84512	10.6441	7.52802
hsa-miR-3677-5p	0	0	0	0	0	0	0	0	0	0	0	0	0	0	0	0	0	0	0	0	0	0	0	0	0
hsa-miR-3678-3p	0	0	0	0.712195	1.28679	0	0	0	0	0	0	0	0	1.7275	0	0	0	0.604031	0	0.423312	0.647376	0	0	0.575355	0.519174
hsa-miR-3678-5p	0	0	0	0	0	0	0	0	0	0	0	0.816304	0	0	0	0	0	0	0	0	0	0	0	0	0
hsa-miR-3679-3p	0	0	0	0.712195	0	0	0.646933	0	0	0	1.36585	0	0	0	1.00043	0	0	0	0	0	0	1.50001	0	0	0
hsa-miR-3679-5p	0	0.803856	0	2.13659	5.14716	0	0	6.62319	1.74573	0	0	1.63261	0	3.8005	1.50064	0	0.523274	2.41612	1.10668	0.846623	0	0	0.372702	0.287678	0.77876
hsa-miR-3680-3p	0	0	0	0	0	0	0	0	0	0	0	0	0	0	0	0	0	0	0	0	0	0	0	0	0
hsa-miR-3680-5p	0	0	0	0	0	0	0	0	0	0	0	0	0	0	0	0	0	0	0	0	0	0.375003	0	0	0
hsa-miR-3681-5p	0	0	0	0	0	0	0	0	0	0	0	0	0	0	0	1.24678	0	0	0	0	0	0	0	0	0
hsa-miR-3682-5p	0	0	0	0	0	0	0	0	0	0	0	0	0	0	0	0	0	0	0	0	0	0	0	0	0
hsa-miR-3683	0	0	0	0	0	0	0	0	0	0	0	0	0	0	0	0	0	0	0	0	1.29475	0	0	0.575355	0
hsa-miR-3684	0	0	0	0	0	0	0	0	0	0	0	0	0	1.0365	1.50064	1.24678	0	0	0	0.423312	0	0	0	0	0
hsa-miR-3685	0	0	3.62093	0	0	0	1.9408	0	0	0	0	0.408152	0	0	0	0	0	0	0	0.423312	0	0	0	0	0
hsa-miR-3686	0	0	0	0	0	1.63143	0	0	0	0	0	0	0	0	0	0	0	0	0	0	0	0	0	0	0
hsa-miR-3687	0	0	0	0	0	0	0	3.97392	2.61859	0	0	0	0	0	0	0	0	0	0	0	0	0	0	0	0
hsa-miR-3688-3p	4.62961	1.60771	1.20698	2.84878	0.643395	6.52571	4.52853	1.98696	6.11004	0	2.73169	3.67337	0	3.455	0	2.49355	4.1862	0.604031	1.84447	2.53987	3.23688	7.87505	1.49081	2.01374	1.29793
hsa-miR-3688-5p	1.1574	1.60771	1.20698	1.42439	0.643395	1.63143	0.646933	0	2.61859	0	1.36585	1.63261	0	0	0	1.24678	1.04655	0	1.47558	1.69325	2.5895	2.62502	2.23621	0.575355	0.77876
hsa-miR-3689b-3p	0	0	0	0	0	0	0	0	0	0	0	0	0	0	0	0	0	0	0	0	1.29475	0	0	0	0
hsa-miR-3689c	0	0	0	0	0	0	0	0	0	0	0	0	0	0	0	0	0	0	0	0	0	0	0	0	0
hsa-miR-3689e	0	0	0	0	0	0	0	0	0	0	0	0	0	0	0	0	0	0	0	0	0	0	0	0	0
hsa-miR-3689f	0	1.60771	0	0	0	0	0	0	0	0	0	0	0	0	0	0	0	0	0	0	0	0	0	0	0
hsa-miR-369-3p	1.1574	14.4694	2.41395	3.91707	3.21697	6.52571	7.11626	0	1.74573	0	0	0.816304	0	0	0	0.623388	3.13965	6.04031	6.6401	0.846623	2.5895	0	1.49081	12.3701	3.11504
hsa-miR-369-5p	4.62961	6.43085	0	0.712195	0	0	7.11626	0	5.23718	0	0	0.816304	4.62727	1.7275	3.5015	3.11694	2.0931	17.5169	11.4357	3.80981	7.12113	1.87501	0.372702	27.6171	5.71091
hsa-miR-3690	0	0.803856	0	1.06829	0	0	0	0	0	0	0	0.408152	0	1.382	0	0	0.523274	1.20806	3.32005	0.846623	0	0.375003	1.49081	0.575355	0.77876
hsa-miR-3691-3p	0	0	0	0.356098	0	0	0	0	0	0	0	0	0	0	0	0	0	0	0	0	0	0	0	0	0
hsa-miR-3691-5p	0	0	0	0	0.643395	0	0.646933	3.97392	3.49145	0	0	0	0	0.3455	0	0.623388	1.04655	0	0	0	0	0	0.372702	0	0
hsa-miR-3692-3p	0	0	0	0	0	0	0	0	0	0	0	0	0	0	0	0	0	0	0	0	0	0	0	0	0
hsa-miR-370	5.78701	4.82313	0	2.84878	1.93018	3.26286	1.29387	2.64928	5.23718	0	0	1.22446	1.02828	2.4185	4.50193	3.74033	3.66292	14.4967	9.59125	4.23312	10.358	1.12501	1.49081	11.5071	7.00884
hsa-miR-3713	0	0	0	0	0	0	0	0	0	0	0	0	0	0	0	0	0	0	0	0	0	0	0	0	0
hsa-miR-371a-3p	5.78701	2.41157	0	1.78049	3.21697	3.26286	3.23466	5.29855	11.3472	2.1376	4.78046	7.34673	4.11313	5.1825	3.00128	0.623388	6.80257	2.41612	4.05784	3.80981	1.94213	5.25004	3.72702	2.01374	4.41298
hsa-miR-371a-5p	0	0	0	0	0.643395	0	0	0	0	0	0	0	0	0.3455	0	0	0.523274	0	0	0	0	0	0	0	0
hsa-miR-371b-3p	0	0	0	0	1.93018	0	0	0	0	0	0	0	2.5707	1.7275	0	0	1.04655	0	0	0	0	1.87501	0.372702	0.575355	0.519174
hsa-miR-371b-5p	5.78701	5.62699	6.03488	3.91707	3.21697	3.26286	7.76319	14.571	3.49145	9.61922	13.6585	11.0201	2.5707	2.073	1.00043	3.11694	10.4655	2.41612	5.90231	2.53987	1.94213	9.75007	11.9265	7.19194	5.71091
hsa-miR-372	0	0	0	0	0	0	0	0	0	0	0	0	0	0	0	0	0	0	0	0	0	0	0	0	0
hsa-miR-373-3p	0	0	0	0.712195	0	0	0	0	0	0	0	0	0	0	0	0	0	0	0	0	0	0.750005	0	0	0.519174
hsa-miR-373-5p	0	0	0	0.356098	0	0	0	0	0	0	0	0	0	0	0	0	0	0	0	0	0	0	0	0	0
hsa-miR-374a-3p	33.5646	26.5272	9.6558	25.2829	25.0924	73.4143	13.5856	7.94783	17.4573	13.8944	3.41462	8.97934	2.05656	13.82	8.50364	94.1317	30.3499	27.1814	47.2185	46.9876	25.895	33.7502	46.9604	52.0697	51.9174
hsa-miR-374a-5p	35.8794	32.1542	18.1046	36.3219	41.8207	3.26286	32.3466	22.5189	19.203	4.27521	0	14.2853	0	0.691	2.50107	6.85727	27.2103	30.8056	42.7917	55.4538	21.3634	43.8753	39.5064	37.1104	42.0531
hsa-miR-374b-3p	0	4.82313	2.41395	0	3.86037	0	0	0	1.74573	0	0	1.63261	0	0.3455	3.5015	1.87017	1.56982	3.62419	1.47558	2.96318	1.94213	0.750005	1.49081	3.16446	7.26843
hsa-miR-374b-5p	4.62961	16.881	7.24185	16.7366	21.232	3.26286	9.70399	1.98696	13.0929	0	4.09754	11.8364	0.514141	3.1095	3.5015	5.6105	26.1637	15.7048	21.027	31.3251	14.2423	32.6252	11.5538	24.1649	30.8908
hsa-miR-374c-3p	8.10181	13.6655	4.8279	17.8049	16.7283	1.63143	2.58773	1.32464	6.11004	0	0.682923	5.71412	0.514141	3.455	2.00086	5.6105	19.8844	15.1008	17.7069	32.1717	11.6528	27.0002	7.82674	17.5483	25.6991
hsa-miR-374c-5p	6.94441	3.21542	0	3.56098	0.643395	0	1.9408	0.662319	2.61859	0	0.682923	2.04076	1.02828	0.3455	2.00086	1.87017	2.0931	7.24837	4.42673	4.23312	3.88425	3.00002	0.745404	5.1782	5.9705
hsa-miR-375	471.062	191.318	269.156	1357.8	640.178	2778.32	135.209	227.838	217.343	1995.45	1416.38	728.551	694.09	1002.64	680.791	3867.5	1526.91	753.831	1135.83	963.881	408.494	630.379	4565.23	1390.06	745.793
hsa-miR-376a-3p	2.3148	0.803856	0	0.356098	1.28679	0	0.646933	0	0	0	0	0	0	0	0	0	0	0	0	1.26994	0	0	0	3.16446	0.519174
hsa-miR-376a-5p	0	0	0	0	0	6.52571	0	0	0	0	0	0	0	0	0	0.623388	1.04655	1.20806	1.10668	0	1.94213	0	0	0	0
hsa-miR-376b	0	0	0	0	0	0	2.58773	0	0	0	0	1.22446	0	0	0	0	1.04655	0.604031	0	0.423312	0.647376	0	0	1.72607	0
hsa-miR-376c	5.78701	0	0	2.84878	0.643395	0	2.58773	0	1.74573	0	0	3.26521	0	0	0	0	0	3.02015	2.95115	1.69325	7.12113	1.87501	0.372702	3.16446	3.8938
hsa-miR-377-3p	0	2.41157	0	2.49268	0	0	0	0	0	0	0	1.63261	0	0	0	0	0	0.604031	2.21337	0	5.179	0	1.11811	2.87678	0
hsa-miR-377-5p	0	3.21542	0	0.356098	1.28679	0	8.41012	0	0	0	0	0.816304	1.54242	2.4185	0	0.623388	0.523274	8.45643	4.05784	0.846623	5.179	1.50001	0	10.6441	5.71091
hsa-miR-378a-3p	1690.96	991.958	755.567	568.688	590.636	1282.3	573.182	458.325	695.672	238.343	334.632	1334.66	367.096	420.819	462.198	6365.42	1220.8	1107.19	1411.39	1106.54	860.362	584.629	766.648	408.79	365.758
hsa-miR-378a-5p	0	3.21542	4.8279	2.84878	0.643395	4.89428	1.29387	0	0	0	2.04877	2.04076	4.62727	1.382	0.500214	16.8315	4.1862	4.83225	1.84447	3.38649	0.647376	7.87505	1.11811	1.15071	0
hsa-miR-378b	0	0	0	0	0	0	0	0	0	0	0	0	0	0	0	1.24678	0.523274	0	0.368894	0	0	0	0	0	0
hsa-miR-378c	53.2405	20.0964	18.1046	4.62927	12.8679	11.42	16.8202	23.1812	13.9658	37.4081	3.41462	23.6728	11.8252	8.292	8.50364	205.095	32.443	28.9935	34.6761	20.7423	25.2476	18.3751	26.8345	4.60284	6.74926
hsa-miR-378d	5.78701	0.803856	0	0	1.93018	6.52571	3.23466	7.94783	0	49.1649	1.36585	7.75488	2.05656	0.691	4.00171	21.1952	3.13965	7.24837	4.79562	5.92636	5.82638	1.87501	2.23621	2.87678	0.77876
hsa-miR-378e	17.361	3.21542	0	0.712195	0.643395	1.63143	0	6.62319	3.49145	33.1329	0	1.63261	0	1.0365	3.5015	8.10405	1.04655	1.20806	3.68894	0.846623	0.647376	0.750005	0.372702	0.575355	0
hsa-miR-378f	0	0.803856	0	0.356098	0	0	0	0.662319	0	0	0	0.408152	0	0	0	1.87017	0	0	0.737788	4.65643	0	0	0	0.287678	0
hsa-miR-378g	1.1574	2.41157	0	0.356098	0	0	0	0.662319	1.74573	0	0	0.408152	0	0	0	9.97422	1.04655	0.604031	0.368894	0	1.29475	0.750005	0	0	0.259587
hsa-miR-378h	0	0	0	0	0	0	0	0	0	0	0	0.408152	0	0	0	0	0	0	0.368894	0	0	0	0	0	0
hsa-miR-378i	1.1574	0	0	0.356098	0	0	0	0	0	0	0	0	1.54242	0	0	0.623388	0	0	0	0.423312	0	0.375003	0.372702	0	0
hsa-miR-379-3p	6.94441	0	0	2.13659	0.643395	0	5.17546	0	8.72863	0	0	0.408152	0	1.0365	2.00086	0.623388	0	2.41612	1.47558	0.846623	2.5895	0	0	8.34265	2.33628
hsa-miR-379-5p	0	0	0	0	0	0	0	0	0	0	0	0	0	0	0	0	1.04655	1.81209	1.10668	0	0	0	0	0.863033	0.259587
hsa-miR-380-3p	0	3.21542	2.41395	3.56098	0.643395	0	1.9408	0	0	0	0	0	0	0	0	10.5976	1.04655	1.81209	2.58226	3.38649	5.179	0.375003	0	6.04123	6.74926
hsa-miR-380-5p	0	0	0	0	0	0	0	0	0	0	0	0	0	0	0	0	0	0	0	0	0	0	0	0	0
hsa-miR-381	31.2498	37.7812	18.1046	54.4829	14.7981	19.5771	33.6405	21.8565	36.6602	27.7889	3.41462	26.1217	6.68383	22.112	19.5084	10.5976	24.0706	78.524	63.4498	37.6747	130.122	10.5001	8.94484	168.291	84.3657
hsa-miR-382-3p	5.78701	4.01928	0	0	1.28679	0	2.58773	2.64928	0	0	0	1.63261	0	1.0365	0	0	0.523274	6.64434	2.58226	0.423312	3.88425	0	0	3.45213	0.77876
hsa-miR-382-5p	0	2.41157	0	0.712195	0	0	0.646933	0	0.872863	0	2.73169	1.63261	4.11313	6.5645	6.00257	2.49355	3.13965	7.8524	8.85346	3.38649	5.82638	1.87501	0.372702	10.3564	1.55752
hsa-miR-383	0	0.803856	0	0.712195	0	0	0.646933	1.98696	0	0	0	0	0	0	0	0	0	0.604031	0.368894	0	1.29475	0.750005	0.745404	0.575355	2.07669
hsa-miR-3907	0	0	0	0	0	0	0	0	0	0	0	0	0	0	0	0	0	0	0	0	0	0	0	0	0
hsa-miR-3908	0	0	0	0	0	0	0	0	0.872863	0	0	0.408152	0	0	0	1.24678	0	0	0	0	0	0	0	0	0
hsa-miR-3909	3.4722	0.803856	0	7.12195	3.21697	1.63143	2.58773	1.98696	0.872863	5.34401	0.682923	6.12228	5.14141	3.1095	2.00086	5.6105	5.23274	6.04031	6.2712	2.96318	0.647376	6.75005	4.09972	5.75355	3.63422
hsa-miR-3911	0	0	0	0	0	0	0	0	0	0	0	0	0	0	0	0	0	0	0	0	0	0.375003	0	0	0
hsa-miR-3912	0	0	0	0	1.93018	0	0	0	0.872863	0	0	3.26521	0	1.0365	0	0.623388	3.13965	1.81209	1.47558	2.11656	0	6.00004	1.86351	1.72607	1.55752
hsa-miR-3913-3p	0	2.41157	0	0.356098	0.643395	0	0	0	1.74573	0	1.36585	1.22446	0	0.3455	0	0.623388	0.523274	0	0.368894	0.423312	0.647376	1.87501	0.372702	0.287678	0.77876
hsa-miR-3913-5p	0	0	4.8279	0.356098	1.28679	0	0.646933	0	2.61859	0	0.682923	0.408152	0	1.0365	0	0.623388	0.523274	1.20806	0.737788	0.423312	1.29475	1.50001	0.372702	0	0.519174
hsa-miR-3914	0	0	9.6558	0.356098	0	0	0	0	0	0	0	0	3.59899	0	6.00257	0	0	0	0.737788	0	0	0.375003	0	0	0.77876
hsa-miR-3916	0	3.21542	0	0	0.643395	4.89428	0	0	0	0	0	0	0	0	0	1.24678	0	0	0.368894	0	0	0	0	0	0
hsa-miR-3917	0	0.803856	0	0	0	0	0	0.662319	0	0	0	0	0	0	0	0	0	0	0	0	0	0.375003	0	0.575355	0
hsa-miR-3918	0	0	0	0	0	0	0	0	0	0	0	0	1.02828	0	0	0	0	0	0	0	0	0	0	0	0
hsa-miR-3919	0	0	0	0	0	0	0	0	0	0	0	0	0	0	0	0	0	0	0	0	0	0	0	0	0
hsa-miR-3920	0	0	0	0	0	0	0	0	0	0	0	0	0	0	0	0	0	0	0	0.423312	0	0	0	0	0
hsa-miR-3921	0	0	0	0	0	0	0	0	0	0	0	0	0	0	0	0	0	0	0	0	0	0	0.372702	0	0
hsa-miR-3922-5p	0	0	0	0	0.643395	0	0	1.32464	0.872863	0	0	0.816304	0	0	0	0	0	0	0.737788	0	0.647376	0.375003	0	0	0
hsa-miR-3923	0	0	0	0	0	0	0	0	0	0	0	0	0	0	0	0	0	0	0	0	0	0	0	0	0
hsa-miR-3925-3p	0	0	0	0	0	0	0	0	0	0	0	0	0	0	0	0	0	0	0	0	0	0	0	0	0
hsa-miR-3925-5p	0	0	0	0	0	0	0	0	0	0	0	0	0	0	0	0	0	0	0	0	0	0	0	0	0
hsa-miR-3926	0	0	0	0	0	0	0	0	0	0	0	0	0	0	0	0	0	0	0	0	0	0.750005	0	0	0
hsa-miR-3927	0	0	0	0	0	0	0	0	0	0	0	0	0	0	0	0.623388	0	0	0	0	0	0	0.745404	0	0
hsa-miR-3928	0	4.01928	9.6558	0.356098	0	11.42	0	0	0	0	2.04877	4.08152	1.02828	2.4185	4.00171	1.24678	1.04655	0.604031	2.21337	0.846623	4.53163	2.62502	2.23621	0.863033	1.29793
hsa-miR-3934	0	0	0	0	0	0	0	0	0	0	0	0	0	0	0	0	0	0	0	0	0	0	0	0	0
hsa-miR-3936	0	0	1.20698	0	0	3.26286	0	0	0	0	0	0	0	0	0	0	0	0	0	0	0	0	0.745404	0.863033	0
hsa-miR-3937	0	0	0	0	0	0	0	0	0	7.48162	0	0	0	0	0	0	0	0	0	0	0	0	0	0	0
hsa-miR-3938	1.1574	0	0	0.712195	0	0	0.646933	4.63623	0	0	0	0	0	0	0	0	0	1.81209	0	0	0	0	0	0.287678	1.29793
hsa-miR-3939	0	1.60771	0	1.06829	1.28679	0	0	0	1.74573	0	0	0	0	0	1.00043	0	0	0.604031	0.737788	0.423312	0.647376	0.375003	0	1.72607	0
hsa-miR-3940-3p	1.1574	0	0	1.78049	2.57358	9.78857	1.9408	0	0.872863	0	8.878	0	0	1.382	9.00385	1.87017	0.523274	1.81209	2.21337	2.11656	1.94213	6.00004	3.72702	2.30142	0
hsa-miR-3940-5p	0	0	0	0	0	0	0	0	1.74573	0	3.41462	0	3.59899	0	0	0	0.523274	0	0	0	0	1.12501	0	0	0
hsa-miR-3941	0	0	0	0	0	0	0	1.98696	0	0	0	0	0	0	0.500214	0	0	0	0	0	0	0	0	0	0
hsa-miR-3942-3p	0	0	0	0	0	0	0	0	0	0	0	0	0	0	0	0	0	0	0	0	0	0	0	0.575355	0
hsa-miR-3942-5p	0	0	0	0	0	0	0	0	0	0	0	0.816304	0	0	0	0	0	0	0.368894	0	4.53163	1.12501	2.60891	0.287678	1.03835
hsa-miR-3943	0	0	0	0	0	0	0	0	0	0	0	0	0	0	8.50364	0	0	0	0	0.423312	2.5895	0	0	0	0
hsa-miR-3944-3p	0	0	0	0	0	0	0	0	0	0	0	0	0	0.691	0	3.11694	1.56982	0.604031	0	0	0	0	0	0	0
hsa-miR-3944-5p	0	0	0	0	0	0	0	0	0	0	0	1.22446	1.54242	0	0	0	0	0	0.368894	0	0	0.375003	0	0.287678	0
hsa-miR-3945	11.574	16.0771	9.6558	23.8585	18.6584	1.63143	8.41012	4.63623	6.11004	0	5.46339	8.97934	2.05656	1.7275	2.00086	6.23388	23.5474	14.4967	17.7069	32.1717	12.3001	26.2502	11.5538	26.1787	32.7079
hsa-miR-3960	9.25921	24.9195	12.0698	3.20488	13.5113	11.42	10.9979	4.63623	8.72863	13.8944	8.878	3.67337	4.11313	2.073	5.50236	4.36372	3.13965	5.43628	1.84447	3.38649	3.23688	1.12501	2.98161	1.43839	0.519174
hsa-miR-3975	0	0	0	0	0	0	0	0	0	0	0	0	0	0	0	0	0	0	0	0	0	0	0	0	0
hsa-miR-3978	0	0	0	0	0	0	0	0	0	0	0	0	0	0	0	0	0	0	0	0	0	0	0	0	0
hsa-miR-409-3p	315.971	388.262	156.907	431.59	118.385	326.286	225.779	370.236	323.832	110.087	28.6828	216.729	507.457	319.933	513.72	199.484	152.796	748.394	392.135	215.889	708.876	54.3754	32.7978	792.552	435.067
hsa-miR-409-5p	206.017	272.507	117.077	337.937	84.9281	257.766	247.775	264.928	252.257	114.362	26.634	145.71	211.826	258.089	364.156	153.977	95.7592	364.231	285.524	148.159	592.349	24.3752	10.4357	644.686	433.25
hsa-miR-410	146.99	154.34	78.4534	246.776	39.8905	47.3114	150.735	152.996	162.352	47.0273	14.3414	104.487	38.0464	63.9175	75.5323	47.3775	59.6533	256.109	364.836	126.57	312.035	41.2503	58.1415	553.204	349.663
hsa-miR-411-3p	0	0	6.03488	0	0	0	1.29387	0	0	0	0	2.44891	0	1.382	0	0	0.523274	4.22822	1.10668	0.846623	3.23688	0.750005	0	7.19194	4.15339
hsa-miR-411-5p	35.8794	32.9581	3.62093	15.3122	10.2943	8.15714	22.6426	17.8826	16.5844	30.9953	3.41462	15.5098	7.19797	9.674	5.50236	13.7145	15.175	58.591	47.2185	24.1288	97.1063	3.00002	1.49081	171.456	77.0973
hsa-miR-412	0	0	0	0	0	0	1.9408	0	0	0	0	0.408152	0	0.691	0	0.623388	0.523274	0	0.368894	0	0.647376	0	0	1.43839	1.03835
hsa-miR-421	40.5091	94.0511	77.2464	154.19	86.2149	24.4714	66.6341	107.296	84.6677	17.1008	52.5851	139.588	58.612	93.6305	68.5293	91.6381	141.284	76.1079	106.61	135.883	113.291	115.876	128.955	133.482	159.127
hsa-miR-422a	19.6758	0.803856	10.8628	7.47805	12.8679	34.26	19.408	57.6218	36.6602	11.7568	27.3169	20.8157	19.0232	26.949	29.0124	9.97422	4.1862	7.24837	5.53341	7.61961	5.82638	3.37502	12.6719	6.04123	10.3835
hsa-miR-423-3p	2263.88	1803.05	2395.85	1758.77	1747.46	3365.64	1595.98	2167.11	1634	2589.71	2559.6	1731.38	3395.9	2691.1	3269.9	1643.25	1602.27	1746.86	1672.2	961.764	2245.1	922.506	1171.77	2214.26	2096.42
hsa-miR-423-5p	17942	3305.45	24523.3	9070.87	13314.4	27332.9	23693.9	38451.6	25209.2	12645	36593.1	21013.3	29610.4	17811.2	27553.8	14233.2	4880.06	8259.52	4436.69	8651.64	16216.8	2927.27	17458.1	8243.41	9035.7
hsa-miR-424-3p	33.5646	32.9581	55.5209	30.2683	39.8905	19.5771	51.1077	19.2073	70.7019	28.8577	140.682	104.079	25.707	34.55	17.0073	23.6888	35.0594	20.537	45.0051	49.9508	47.9058	65.6254	60.3777	25.891	39.9764
hsa-miR-424-5p	18.5184	11.254	4.8279	3.20488	12.2245	0	0.646933	0	1.74573	0	3.41462	2.85706	4.11313	0.691	0.500214	2.49355	19.8844	6.04031	5.53341	8.88955	9.06326	20.2501	20.4986	5.1782	7.52802
hsa-miR-425-3p	9.25921	8.84241	0	8.54634	11.5811	8.15714	1.9408	11.9217	8.72863	4.27521	2.04877	2.85706	14.9101	15.5475	11.5049	7.48066	8.89567	12.6846	5.53341	10.1595	9.06326	5.25004	1.49081	11.5071	16.6136
hsa-miR-425-5p	763.885	1622.18	1021.1	1017.01	1560.88	1458.5	1360.5	786.835	1017.76	1161.79	2771.99	1702.81	1153.73	1317.39	1153.49	936.953	1224.99	954.369	1145.79	1366.87	1278.57	1788.76	1438.63	1275.28	1645
hsa-miR-4252	0	0	0	0.712195	0.643395	0	0	1.32464	0	3.20641	0	0.408152	0	0	0	0	0	0	0	0	0	0	0.372702	0	0.259587
hsa-miR-4253	0	0	0	0	0	0	0	0	0	0	0	0	0	0	0	0	0	0	0	0	0	0	0	0	0
hsa-miR-4254	0	0	0	0	0	0	0	0	0	0	0	0	0	0	0	0	0	0	0	0	0	0	0	0	0
hsa-miR-4260	0	0	0	0	0	0	0	0	0	0	0	0	0	0	0	0	1.04655	0	0	0	0	0	0	0	0
hsa-miR-4263	0	0	3.62093	0	0	0	0	0	0	0	0	0	0	0	0	0	0	0	0	0	0	0	0	0	0
hsa-miR-4270	0	0	0	0	0	0	0	0	0	1.0688	0	0.408152	0	0	0	0.623388	1.04655	0	0	0	0	0	0.745404	0	0
hsa-miR-4271	0	1.60771	4.8279	1.42439	0	1.63143	3.8816	3.97392	0	0	0	2.04076	0	0	2.50107	0	0	0.604031	0.368894	0	0	0	0	0.287678	0
hsa-miR-4274	0	0	0	0	1.28679	0	0	0	0	0	0	0	0	0	0	0	0	0	0	0	0	0	0	0.287678	0
hsa-miR-4277	0	0	0	0.356098	0	0	0	0	0	0	0	0	0	0	0	0	0	0	0	0	0	0	0	0	0
hsa-miR-4282	0	0	0	0	0	0	0	0.662319	0	0	0	0	0	0	0	0	0	0	0	0	0	0	0	0	0
hsa-miR-4283	0	0	0	0	0	0	0	0	0	3.20641	0	0	0	0	0	0	0	0	0	0	0	0	0	0	0
hsa-miR-4284	0	0	0	0	0	0	0	0	0	0	0	0	0	0.691	0	0	1.04655	0	0	0	0	0.375003	0	0	0
hsa-miR-4286	11.574	2.41157	10.8628	9.25854	11.5811	3.26286	10.3509	11.9217	11.3472	20.3072	14.3414	11.8364	22.1081	36.2775	12.5054	27.4291	32.443	26.5774	9.96014	20.319	11.0054	32.6252	11.5538	18.9867	24.1416
hsa-miR-4288	0	0	0	0	0	0	0.646933	2.64928	0	0	0	0.408152	0	0	0	0	0	0	0	0	0	0	0	0.575355	0
hsa-miR-4289	0	0	0	0	0	0	0	0	0	0	0	0	0	0	0	0	0	0	0	0	0	0	0	0	0
hsa-miR-429	0	4.01928	3.62093	8.54634	1.93018	0	0	0	0	2.1376	0	12.6527	2.5707	2.4185	0	1.87017	16.7448	1.20806	6.2712	3.80981	1.29475	4.87503	30.1889	5.1782	2.85545
hsa-miR-4290	0	0	0	0	0.643395	0	0	0	0.872863	0	0	0	0	0	0	0	0	0	0	0	0	0	0	0	0
hsa-miR-4291	0	0	0	0	0	0	0	0	0	0	0	0	0	0	0	0	0	0	0	0	0	0	0	0	0
hsa-miR-4294	0	0	0	0	0	0	0	0	0	0	0	0	0	0	0.500214	0	0	0	0	0	0	0	0	0	0
hsa-miR-4297	1.1574	0	1.20698	0	0	0	0	0	0	0	0	0	1.54242	0	0	0.623388	0	0.604031	0	0	0	0	0.372702	0	0.259587
hsa-miR-4298	0	0	0	0	0	0	0	0	0	0	0	0.408152	0	0	0.500214	0	0	0	0	0	0	0	0	0	0
hsa-miR-4299	0	0	0	0	0	1.63143	0.646933	0	0	0	0	0.408152	0	0	0	0	0	0	0	0	0	0	0	0	0
hsa-miR-4300	0	0	0	0	0	0	0	0	0	1.0688	0	0	0	0	0	0	0	0	0	0	0	0	0	0	0
hsa-miR-4301	0	0.803856	0	0	0	0	0	0	0	0	0	0	0	0	0	0	0	0	0	0	0	0	0	0	0
hsa-miR-4303	0	0	0	0.356098	0	0	0	0	0	0	0.682923	0	0	0	0	0	0	0	0	0	0	0	0	0	0
hsa-miR-4306	0	0.803856	0	0	0	0	0	1.32464	0	0	0	0.408152	0	0	0	1.87017	0	0	0	0.423312	0	0	0	0	0.77876
hsa-miR-4307	0	0	0	0	0	0	0	0	0	0	0	0	0	0	0	0	0	0	0	0	0	0	0	0	0
hsa-miR-431-3p	0	1.60771	0	1.06829	1.28679	0	1.9408	1.32464	0	0	0.682923	0	0	2.4185	0	2.49355	0	4.83225	3.68894	0.423312	0	0	0	7.19194	4.41298
hsa-miR-431-5p	12.7314	23.3118	6.03488	32.761	7.07734	19.5771	23.2896	14.571	27.9316	3.20641	3.41462	20.4076	53.9848	52.8615	25.5109	29.9226	7.84912	59.195	43.8984	17.7791	78.9798	2.25002	1.11811	97.2351	39.4572
hsa-miR-4311	0	0	0	0	0	0	0.646933	0	0	0	0	0	0	0.691	0	0	0	0	0	0	0	0	0	0	0
hsa-miR-4312	0	0	0	0	0	0	0	0.662319	0	0	0	0	0	0	0	0	0	0	0	0	0	0	0	0	0
hsa-miR-4313	0	0	0	0	0	0	0	2.64928	0	0	0	0	0	0	0.500214	0	0	0	0	0	0	0	0	0	0
hsa-miR-4314	0	0	0	0	0	0	0	0	0	0	0	0	0	0.3455	0	0	0	0.604031	0	0	0	0	0	0.287678	0
hsa-miR-4317	0	0	0	0.712195	0	0	0	0.662319	0	1.0688	0	0.408152	0.514141	0.3455	1.50064	0	0	0	0.737788	0.846623	0	1.50001	1.49081	0.287678	0
hsa-miR-4319	0	0	0	0	0	0	0	0	0	0	0	0	0	0	0	0	0	0	0	0	0	0	0	0	0
hsa-miR-432-3p	0	3.21542	0	0	0	0	1.29387	0	0	0	0	0.816304	0	0.691	1.50064	0	0	0	0.737788	0	0.647376	0	0	0.287678	0
hsa-miR-432-5p	18.5184	90.8357	12.0698	101.488	21.8754	11.42	36.8752	18.5449	68.0833	12.8256	2.73169	48.1619	67.3524	101.577	135.558	38.6501	50.2343	213.223	91.8547	68.5765	155.37	10.8751	6.33593	249.704	172.106
hsa-miR-4321	0	0	0	0	0	0	0	0	0	0	0	0	0	0.3455	0	0	0	0	0	0	0	0	0	0	0
hsa-miR-4323	0	0	0	0	0	0	0	0	0	0	0	0	0	0	0	0	0	0	0	0	0	0	0	0	0
hsa-miR-4326	0	3.21542	2.41395	2.13659	0	1.63143	1.29387	0	4.36431	0	4.09754	2.44891	1.54242	4.837	0	1.87017	1.56982	0	1.47558	0.846623	1.29475	5.25004	1.11811	1.43839	2.85545
hsa-miR-4328	0	0	0	0	1.93018	0	1.9408	0	5.23718	0	9.56093	2.85706	2.05656	6.5645	3.5015	1.24678	3.13965	2.41612	0.737788	0	2.5895	0	5.59053	2.87678	3.37463
hsa-miR-433	4.62961	16.0771	4.8279	16.0244	5.14716	11.42	7.11626	4.63623	16.5844	5.34401	3.41462	1.63261	5.65555	18.657	20.0086	3.11694	1.56982	12.6846	11.8046	1.69325	20.716	3.00002	0	21.5758	6.23008
hsa-miR-4419a	1.1574	0	0	0	0	0	0	0	0	0	0	0	0	0	0	0	0	0	0	0	0	0	0	0	0
hsa-miR-4419b	0	0	0	0	0	0	0	0	0	0	0	0	0	0	0	0	0	0	0	0	0	0	0	0	0
hsa-miR-4421	0	0	0	0	0	0	0	0	0	0	0	0	0	0	0	0.623388	0	0.604031	1.10668	0	0	0	0.745404	0	0
hsa-miR-4422	0	0	0	0	2.57358	0	0	0	0	0	0	0	0	0	0	0	0	0	0	0	0	0	0	0	0
hsa-miR-4423-3p	0	0	0	0	0	0	0	0	0	0	0	0	0	0	0	0	0	0	0	0	0	0	0	0	0
hsa-miR-4423-5p	0	0	0	0	0	0	0	0	0	0	0	0	0	0	0	0	0	0	0	0	0	0	0	0	0
hsa-miR-4424	0	0	0	0	0.643395	0	0	0	0	0	0	0	0	0	0	1.24678	0	0	0	0	0	0	0	0	0
hsa-miR-4425	0	0	0	0	0	0	0	0	0	0	0	0	0	0	0	0	0	0	0	0	0	0	0	0	0
hsa-miR-4427	0	0	0	0	0	0	0	0	0	0	0	0	0	0	0	0	0.523274	0	0	0	0	0	0	0	0
hsa-miR-4428	0	0	0	0	0	0	0	0	0	2.1376	0	0	0	0	0	0	0	0	0	0	0	0	0	0	0
hsa-miR-4429	11.574	4.82313	3.62093	3.20488	2.57358	9.78857	1.29387	0.662319	0	0	0	0.408152	0.514141	0.691	1.00043	4.36372	1.04655	1.20806	0.737788	0.846623	7.76851	2.62502	0.745404	1.15071	2.85545
hsa-miR-4430	0	0	0	0	0.643395	0	0	0	0	0	0	0	0	0	0	0	0	0	0	0	2.5895	0.375003	0.745404	0	0
hsa-miR-4431	0	0	0	0	0.643395	0	0	0	0	0	0	0	0	0	0	0	0	0	0	0	0	0	0	0	0
hsa-miR-4432	6.94441	14.4694	33.7953	8.90244	27.666	37.5228	64.0463	27.8174	58.4818	66.2658	29.3657	9.79564	25.707	30.404	45.0193	6.85727	10.9888	20.537	12.5424	13.546	30.4266	1.50001	0.745404	19.8498	11.941
hsa-miR-4433-3p	28.935	81.9933	166.563	146.712	102.3	280.606	86.042	217.241	211.233	324.916	238.34	153.465	102.314	253.252	324.639	13.7145	66.9791	146.175	112.144	101.595	56.969	13.8751	4.09972	115.071	101.758
hsa-miR-4433-5p	17.361	53.0545	146.044	72.6439	82.9979	143.566	90.5706	166.242	142.277	160.32	140.682	84.4874	49.8716	225.612	252.608	16.2081	49.7111	103.893	85.5835	111.331	47.2584	20.6251	4.84512	91.1938	73.9822
hsa-miR-4434	0	0	0	0	0	0	1.9408	0	0	0	0	0	0	0	0	0	0	0	0	0.846623	0	0	0	0	0
hsa-miR-4435	2.3148	2.41157	6.03488	7.47805	3.86037	0	10.3509	15.8957	21.8216	5.34401	6.82923	6.53043	15.4242	11.056	11.5049	4.36372	10.4655	7.24837	10.6979	9.73617	7.76851	9.75007	2.60891	20.7128	24.1416
hsa-miR-4436a	0	0	0	0	0	0	0	0	0	0	0	0	0	0	0	0	0	0	0	0	0	0	0	0	0
hsa-miR-4436b-3p	4.62961	0	0	0	0	0	1.9408	0	1.74573	0	0	0	0	0.691	0	0	0	0.604031	0.368894	0	0	0	0	0.863033	0
hsa-miR-4436b-5p	0	0	0	0.712195	0	0	0	1.98696	0	0	0	0	0	0	0	0	0	0	0	0	0	0	0	0	0
hsa-miR-4438	0	0	0	0	0	0	0	0	0	0	0	0	0	0	0	0	0	0	0	0	1.29475	0	0	0	0
hsa-miR-4440	0	0	0	0	0	0	0	0	0	0	0	0	0	0	1.00043	0	0.523274	0	0	0	0.647376	0	0	0	0
hsa-miR-4442	0	0	0	0	0	3.26286	0	0	0.872863	0	0	0.408152	0	0	0	0	0	0	0	0	0	0.375003	0	0	0
hsa-miR-4443	0	0.803856	0	0	0	0	0	1.32464	0	0	1.36585	0	0	0.691	0	0.623388	0	0	0.737788	0	0	0.375003	0	0.863033	0.259587
hsa-miR-4444	0	0	0	0	0	0	0	0	0	0	0	0	0	0	0	0	0	0	0	0.423312	0	0	0	0	0
hsa-miR-4445-3p	0	0	0	0.356098	0	0	0	0	0	0	4.09754	0	0	0.691	0	1.24678	0	0	0	0	0	0.750005	0	0.287678	0.519174
hsa-miR-4446-3p	40.5091	50.6429	103.8	136.385	56.6187	57.1	60.8117	101.997	149.26	107.949	170.731	83.6711	194.859	253.597	202.087	51.1179	59.13	57.987	66.401	88.8955	67.9744	15.0001	7.45404	186.415	245.569
hsa-miR-4446-5p	1.1574	0.803856	0	2.49268	0	0	0	0	0	0	0	0	2.5707	0.691	0	0	0.523274	0	0.368894	0.846623	0	0.375003	0	2.87678	1.55752
hsa-miR-4447	0	0	0	0	0	0	0	0	0	1.0688	0	0	0	0	0	0	0	0	0	0	0	0	0	0	0
hsa-miR-4448	0	1.60771	2.41395	0	0.643395	3.26286	0	3.3116	0	0	0	0	0.514141	0	2.00086	1.24678	1.04655	0	0.368894	0.423312	0	0	0	0	0.259587
hsa-miR-4449	1.1574	0.803856	0	1.42439	0	0	0	1.98696	0	1.0688	0.682923	0.408152	1.02828	1.7275	0.500214	1.24678	0	0	1.47558	0	0	0	0	0	0.77876
hsa-miR-4450	0	0	0	0	0	0	0	0	0	0	0	0	0	0	0	0	0	0	0	0	0	0	0	0	0
hsa-miR-4451	0	0	0	0	0	0	0	0	0	0	0	0	0	0	2.00086	0	0	0	0	0	0	0	0.372702	0.863033	0.259587
hsa-miR-4453	0	0	0	0	0	0	0	0	0	0	0	0	0	0	0	0	0	0	0	0	0	0	0	0	0
hsa-miR-4454	2.3148	3.21542	7.24185	2.49268	1.28679	6.52571	12.2917	9.93479	4.36431	1.0688	2.04877	5.30597	5.65555	2.4185	6.00257	9.35083	0	1.20806	1.10668	1.69325	5.82638	3.00002	1.11811	1.43839	0.77876
hsa-miR-4455	0	0	0	0	0	0	0	0	0	0	0	0	0	0	0	0	0	0	0	0	0	0	0	0	0
hsa-miR-4457	0	0	0	0	0	0	0	0	0	0	0	0	2.05656	0	0	0	0	0	0	0	0	0	0	0	0
hsa-miR-4458	0	0	0	0	0	0	0	0	0	0	0	0	0	0	0	0	0	0	0	0	0	0.375003	0.745404	0	0
hsa-miR-4459	0	0.803856	0	0	1.28679	0	0	0	0	0	0	0	2.5707	0	0	0.623388	1.56982	0	0	0.423312	0	0	0	0	0
hsa-miR-4461	0	0.803856	0	0	0	0	0	0	0	0	0	0	0	1.382	0	0	0	0	0	0	0	0	0.372702	0	0
hsa-miR-4462	1.1574	0	0	0	0	0	0	0	0	0	0	0	0	0	0	0	0	0	0	0	0	0	0	0	0.259587
hsa-miR-4463	0	0.803856	0	0	0	0	0	0	0	0	0	0.408152	0	0	0	0	0	0	0	0	0	0	0	0	0
hsa-miR-4465	1.1574	0	0	0	0	0	0	0	0	0	0	0	0	0	0	0	0	0	0	0	0	0	0	0	0
hsa-miR-4466	2.3148	0.803856	6.03488	1.06829	1.28679	0	0.646933	2.64928	0.872863	1.0688	2.04877	0.816304	1.02828	2.073	2.00086	4.98711	1.04655	0.604031	1.10668	0	0.647376	0.375003	0.372702	0	0.259587
hsa-miR-4467	0	0	0	1.42439	0.643395	0	2.58773	0	0	0	0.682923	3.67337	5.14141	0.691	3.00128	0.623388	0	0	0	0	0	0	1.11811	1.43839	0.259587
hsa-miR-4469	0	0	0	0	0	0	0	1.32464	0	0	0	0	0	0	0	0	0	0	0	0	0	0	0	0	0
hsa-miR-4472	0	0	0	0	0	0	0	0	0	0	0	0	0	0	0	0	0	0	0	0	0	0	0	0	0
hsa-miR-4473	0	1.60771	0	0	0	0	0	0	0	0	2.04877	0	0	0	0	0	0	0	0	0	0	0	0	0.287678	0
hsa-miR-4474-3p	0	0	0	0	0	0	0	0	0	0	0	0	0	0.3455	0	0.623388	0	0.604031	0	0	0	0	0	0	0
hsa-miR-4474-5p	0	0	0	0.356098	0	0	0	0	0	0	0	0	0	0	0	0	0	0	0	0	0	0	0	0	0
hsa-miR-4477a	0	0	0	0	0.643395	0	0	0	0	0	0	0	0	0	0	0	0	0	0	0	0	0	0	0	0
hsa-miR-4477b	0	0	0	0	0	0	0	0	0	0	0	0	0	0	0	0	0.523274	0	0	0.423312	0	0	1.11811	0	0
hsa-miR-4478	4.62961	0	9.6558	0.712195	1.28679	1.63143	1.29387	0	0	0	1.36585	0.816304	0	7.601	3.5015	0	0	0	0	0.423312	2.5895	0	0	0.287678	0.259587
hsa-miR-4479	0	0.803856	0	0	0	0	0	0	2.61859	0	0	0	0	0.691	0	1.24678	0.523274	0	0	0	0	0	0	0.287678	0
hsa-miR-448	0	0	0	0	0	0	0	0	0	0	0	0	0	0	0	0	0.523274	0	0	0	0	0	0	0	0.259587
hsa-miR-4482-3p	0	0	0	0	0.643395	0	0	7.94783	0	2.1376	0	0	0	4.837	0	0	1.04655	0	5.53341	0	0.647376	15.7501	9.69025	0	0.259587
hsa-miR-4483	2.3148	0.803856	0	0.356098	0	0	0	0	0	0	0	0	0	0	0	0	0	0	0	0	0	0	0	0	0
hsa-miR-4484	0	0.803856	4.8279	0	0	4.89428	1.29387	0	2.61859	0	0	0	2.05656	0.3455	2.00086	0	0	0	0	0	0.647376	0	0	0	0.259587
hsa-miR-4485	1.1574	15.2733	32.5883	2.84878	17.3717	44.0486	12.2917	6.62319	27.0587	24.5825	0	0.408152	2.5707	4.4915	4.50193	1.24678	1.04655	0	0.737788	5.07974	5.82638	10.8751	1.11811	1.43839	2.07669
hsa-miR-4486	0	0	0	0	0	0	0	0	0	0	0	0	0	0	0	0	0.523274	0	0.737788	0	0	0	0	0	0
hsa-miR-4487	47.4535	11.254	53.1069	13.5317	19.9452	34.26	100.275	23.1812	32.2959	10.688	10.2439	26.5299	20.0515	12.438	10.5045	19.325	11.512	13.8927	7.74678	14.3926	68.6218	8.62506	9.31755	2.5891	9.8643
hsa-miR-4488	8.10181	0.803856	4.8279	4.27317	2.57358	1.63143	1.9408	1.98696	2.61859	1.0688	4.09754	0	0	2.764	2.50107	3.11694	0.523274	1.20806	0.737788	0.846623	2.5895	0	0.372702	0.863033	0
hsa-miR-4489	0	0	0	0	0.643395	0	0	0	1.74573	0	0	0	2.5707	0.691	0	0	0	0	0.368894	0.846623	0	0	0	0	0
hsa-miR-4491	1.1574	3.21542	0	1.42439	2.57358	0	0.646933	0	0	0	0	0.816304	2.05656	1.0365	0	0	0	0	0.368894	0.846623	0.647376	0	0.745404	0.287678	0
hsa-miR-4492	1.1574	0.803856	1.20698	0	3.21697	0	0	2.64928	0.872863	1.0688	0.682923	1.22446	0.514141	0.3455	1.50064	1.24678	0	0	0	0	0	0.375003	0	0	0.259587
hsa-miR-4493	0	0	0	0	0	0	0	0	0	0	0	0	0	0	0	0	0	0	0	0	0	0	0	0	0
hsa-miR-4494	0	0	0	0	0	0	0	0	0	0	0	0	0	0	0	0	0	0	0.368894	0	0	0	0	0	0
hsa-miR-4496	0	0.803856	7.24185	1.78049	1.28679	0	1.9408	1.98696	6.11004	4.27521	0.682923	0	2.05656	1.0365	2.50107	0	0	0	0	0.846623	0	0.750005	1.11811	0.287678	0.259587
hsa-miR-4497	1.1574	0.803856	0	0	0.643395	0	0	0	0	0	0	0	0	0	0	0.623388	0	0	0	0	0	0	0	0	0
hsa-miR-4498	0	0	0	0	0	0	0	0	0	0	0	0	0	0	0	0	0	0	0	0	0	0	0	0	0.519174
hsa-miR-4499	0	0	0	0	0	0	0	0	0	0	0	0	0	0	0	0	0	0	0	0	0	0	0	0	0
hsa-miR-449a	2.3148	0	0	0	0	0	0	0	2.61859	0	0	0.408152	0	0	0	0	0	0	1.47558	0.423312	0	0	0	0.287678	1.29793
hsa-miR-449b-5p	0	0	0	0	0	0	0	3.3116	0	0	0	0	0	0	0	0	0	0	0	0	0	0	0	0	0
hsa-miR-449c-5p	4.62961	0	0	0	0	0	0	0	0	0	2.04877	2.04076	0	0	0	0.623388	0	0	0.737788	0	0	2.25002	0.372702	2.01374	0.519174
hsa-miR-4501	0	0	0	0	0	0	0	0	0	0	0	0	0	0	0	0	0	0	0	0	0	0	0	0	0
hsa-miR-4503	0	0	0	0	0	0	0	0	0	0	0	0	0	0	0	0	0.523274	0	0	0	0	0.750005	0	0	0
hsa-miR-4504	0	0	0	0	1.28679	0	0	0	0	0	0	0	0	0	0	0	0	0	0	0	0	0	0.372702	0	0.259587
hsa-miR-4505	0	0	2.41395	0	0	0	0	0	0	0	0	0.408152	0	0	0	0	0	0	0	0	0	0.375003	0	0	0
hsa-miR-4506	0	0	0	0	0	0	0	0	0	0	0	0	0	0	0	0	0	0.604031	0	0	0	0	0	0	0
hsa-miR-4507	16.2036	15.2733	13.2767	8.54634	21.232	16.3143	32.9936	7.94783	1.74573	11.7568	5.46339	6.12228	1.02828	0.691	1.50064	11.221	3.66292	1.20806	1.47558	4.65643	6.47376	4.50003	5.96323	0.575355	2.85545
hsa-miR-4508	2.3148	0.803856	7.24185	1.78049	1.93018	13.0514	4.52853	1.32464	3.49145	1.0688	5.46339	4.08152	5.65555	2.4185	0	0	2.61637	1.20806	0.368894	2.11656	1.94213	1.12501	0.372702	0.287678	0
hsa-miR-4509	0	0	0	0	0	0	0	0	0	0	0	0	0	0	0	0	0	0	0	0	0	0	0	0	0
hsa-miR-450a-3p	0	0	0	0	0.643395	0	0	0	0	0	0	1.22446	0	0	0	0.623388	0.523274	0	0	0	0.647376	0	0.745404	0	0
hsa-miR-450a-5p	0	0.803856	2.41395	2.84878	0	0	1.9408	0	1.74573	3.20641	4.09754	2.04076	0	1.0365	0.500214	0.623388	3.66292	1.20806	2.58226	5.50305	0	5.25004	6.70863	2.30142	2.07669
hsa-miR-450b-5p	23.148	44.2121	6.03488	13.8878	27.666	0	1.9408	4.63623	6.11004	12.8256	0.682923	9.38749	2.05656	0	5.00214	3.11694	31.9197	18.1209	26.1915	19.049	7.76851	22.1252	63.3593	16.3976	14.5369
hsa-miR-4510	1.1574	0.803856	0	1.42439	1.93018	1.63143	0.646933	0	0	0	0.682923	0.408152	0	1.7275	0	0	0	1.20806	3.68894	1.26994	1.94213	1.50001	0	0.863033	2.33628
hsa-miR-4511	0	0	0	2.13659	0	0	0	0	0	0	0	3.67337	0.514141	0	4.50193	0.623388	3.66292	1.20806	1.47558	0.423312	3.23688	1.12501	0	2.5891	0.77876
hsa-miR-4512	0	0	0	0	0	0	0	0	0	4.27521	2.04877	0	0	0.3455	0	0	0	0	0	0	0	0	0.372702	0	0.259587
hsa-miR-4513	0	0	0	0	0	4.89428	0	0	0	0	0	0	0	0	0.500214	0	0	0	0	0	0	0	0	0	0
hsa-miR-4515	0	0	0	0.356098	0	0	2.58773	0	1.74573	0	0	1.63261	2.5707	0.691	0.500214	0	1.04655	0	0.368894	0	0	0	0.745404	0	0
hsa-miR-4516	13.8888	77.1701	27.7604	9.61463	36.0301	4.89428	34.9344	16.558	33.1688	13.8944	1.36585	17.1424	5.65555	3.8005	8.00343	15.5847	15.175	12.6846	7.37788	8.88955	33.0162	12.3751	17.517	3.45213	5.9705
hsa-miR-4517	0	0	0	0	0	0	0	0	0	0	0	0	0	0	0	0	0	0	0	0	0	0	0	0	0
hsa-miR-4519	0	0	0	0	0	0	0	0	0	0	0	0	0	0	0	0	0	0	0	0	0	0	0	0	0
hsa-miR-451a	5861.08	9760.42	7648.6	7992.25	9747.43	6207.58	9917.48	2428.72	6404.19	5456.24	28359.1	27547.4	5199.51	6166.14	4369.87	4232.18	8830.26	6037.29	9147.47	17439.6	12448.4	43082.9	19270.2	8265.84	9673.24
hsa-miR-451b	0	3.21542	0	1.42439	0	8.15714	1.29387	0	2.61859	0	11.6097	5.71412	0	3.455	0	0.623388	2.61637	0	2.95115	4.65643	3.23688	21.3751	1.11811	0.863033	2.85545
hsa-miR-452-5p	0	0.803856	0	0	1.28679	0	0	3.3116	0.872863	1.0688	0	3.26521	0	0	0	0	6.27929	0	0.737788	0.846623	1.29475	1.50001	4.47242	0.863033	1.55752
hsa-miR-4520a-3p	0	0	0	0	0	0	0	0	0	0	0	0	0	0	0	0	0	0	0	0	0	0	0	0	0
hsa-miR-4520a-5p	0	0	0	0	0	0	0	0	0	0	0	0	0	0	0	0	0	0	0	0	0	0	0	0	0
hsa-miR-4520b-3p	0	0	0	0	0	0	0	0	0	0	0	0	0	0	0	0	0	0	0	0	0	0	0	0	0.259587
hsa-miR-4520b-5p	0	0	0	0	0	0	0	0	0	0	0	0	0	0	0	0	0	0	0	0	0	0	0	0	0
hsa-miR-4521	0	0	0	0	0	0	0	0	0	0	0	0	0	0	0	0.623388	0.523274	0	0	1.26994	0	0.750005	0	0	0
hsa-miR-4522	0	0	0	0	1.28679	0	0	0.662319	0	0	0	0	0	0	0	0	0	0	0	0	0	0	0	0	0
hsa-miR-4523	0	0	0	0	0	0	0	0	0	0	0	0	0	0	0	0.623388	1.04655	0	0.368894	0.423312	0	0	0	0	0
hsa-miR-4524a-3p	0	0	0	0	0	0	0	0	0	0	0	0	0	0	0	0	0	0	0	0	0	0	0	0	0
hsa-miR-4524a-5p	0	0	0	0	0	0	0	0	0	0	0	0	0	0	0	0	0	0	0	0	0	0	0	0	0
hsa-miR-4525	0	0	0	0	0	0	0	0	0	0	0	0	0	0	0	0	0	0	0	0	0	0	0	0	0
hsa-miR-4526	0	0	0	0	0	0	0	0	0	0	0.682923	1.22446	0	0	0	2.49355	0	1.20806	0.368894	0	0	0	0.372702	0	0
hsa-miR-4528	0	0	0	0	0	0	0	0	0	0	0	0	2.05656	0	0	0	0	0	0	0	0	0	0	0	0
hsa-miR-4529-5p	0	0.803856	1.20698	1.42439	0.643395	0	0	2.64928	0	0	0	0	2.5707	0.691	0	0	0	0	0	0	1.29475	0	0.372702	0	0
hsa-miR-4531	0	0	0	0	0	0	0	0	0	0	0	0	0	0	0	0	0.523274	0	0	0	0	0	0	0	0
hsa-miR-4532	26.6202	58.6815	82.0743	40.239	10.9377	16.3143	98.9807	17.2203	13.9658	33.1329	5.46339	7.34673	27.7636	12.7835	15.0064	13.0912	1.56982	7.24837	1.47558	0	16.1844	1.50001	2.60891	2.30142	1.29793
hsa-miR-4535	0	1.60771	1.20698	1.42439	3.86037	0	5.82239	0	0	0	1.36585	1.63261	0	0.691	0	0	0	0.604031	1.47558	0.846623	2.5895	1.50001	1.11811	1.15071	0.519174
hsa-miR-4536-3p	0	0	0	0	0	0	0	0	0	0	0	0	0	0	0	0	0	0	0	0	0	0	0	0	0
hsa-miR-4536-5p	0	0	0	0	0	0	0	0	0	0	0	0	0	0	0	0	0	0	0	0	0	0	0	0	0
hsa-miR-4538	0	0	0	0	0	0	0	0	0	0	0	0	0	0	0	0	0	0	0	0	0	0	0	0	0
hsa-miR-4539	0	0	0	0	0	0	0	0	0	0	0	0	0	0	0	0	0	0.604031	0	0.423312	0	0	0	0	0
hsa-miR-454-3p	15.0462	21.7041	1.20698	23.5024	23.8056	0	5.17546	3.97392	33.1688	0	0.682923	6.53043	0	3.455	1.50064	6.85727	19.3612	16.9129	21.3959	33.8649	8.41588	69.7505	13.79	30.7815	35.3038
hsa-miR-454-5p	8.10181	47.4275	35.0023	34.1854	23.8056	1.63143	25.2304	11.9217	33.1688	18.1696	10.9268	22.0402	23.6505	29.3675	6.00257	4.36372	22.5008	24.7653	15.4936	29.2085	20.0686	19.5001	11.1811	31.9322	44.6489
hsa-miR-4540	0	2.41157	0	0	0	0	0.646933	0	0.872863	0	0.682923	0	0	0	1.00043	0	0	0	0.368894	0	0	0	0	0	0
hsa-miR-455-3p	1.1574	0	0	0	0	4.89428	1.9408	0	0	0	0	0	0	0	0	8.72744	0	6.64434	0.737788	4.65643	0	1.87501	0	0.287678	0
hsa-miR-455-5p	13.8888	4.82313	2.41395	3.20488	0	4.89428	0.646933	7.94783	1.74573	165.664	0	0.816304	0	0.3455	3.5015	38.0267	1.56982	10.8726	7.74678	5.50305	1.29475	1.50001	1.49081	1.72607	0.519174
hsa-miR-4632	0	0	0	0	0	0	0	0	0	0	0	0	0	0	0	0	0	0	0	0	0	0	0	0	0
hsa-miR-4633-3p	2.3148	0	0	0	0.643395	0	0	0	0.872863	0	0	0	0	0	0	0.623388	0	0	0	0	0	0.750005	0	0.287678	0
hsa-miR-4634	5.78701	3.21542	9.6558	1.42439	1.28679	6.52571	2.58773	4.63623	5.23718	7.48162	2.04877	0.408152	1.54242	0.691	5.50236	1.24678	2.61637	1.20806	0.368894	1.69325	0.647376	3.75003	2.98161	0.863033	0
hsa-miR-4635	0	0	0	0.712195	0	0	0	0	0	0	0	0	0	0	0	0	0	0	0	0	0	0	0	0	0
hsa-miR-4636	0	0	0	0	0	0	0	0	0	0	0	0	0	0	0	0	0	0	0	0	0	0	0	0	0
hsa-miR-4637	0	0	0	0	0	0	0	0	0	0	0	0	0	0	0	0	0	0	0	0	0	0.375003	0	0	0
hsa-miR-4638-3p	0	0	2.41395	0	0.643395	0	0	0	0	0	2.04877	1.22446	0	0.691	0	0	1.56982	0	0.368894	0.846623	0	0	0	0.287678	0
hsa-miR-4638-5p	0	0	0	0.712195	0	0	0	0	0	0	0	0	0	0	0	0	0	0	0	0	1.29475	0	0	0	0
hsa-miR-4639-5p	0	0	0	0	0	0	0	0	0	0	0	0	0	0	0	0	0	0	0	0	0	0	0	0	0
hsa-miR-4640-3p	0	0	0	0	0	0	0	0	0	0	0	0	0	0	0	0	0	0	0	0	0	0	0	0	0
hsa-miR-4640-5p	0	0	0	0	0	0	0	0	0	0	0	0	0	0	0	0	0	0	0	0	0	0	0	0	0
hsa-miR-4641	0	0	0	0	0	0	0	0	0	0	0	0	0	0	0	0	0	0	0	0	0	0	0	0	0
hsa-miR-4642	0	0	0	0	1.28679	0	3.23466	0	0.872863	0	0	0	4.11313	1.7275	1.50064	3.11694	0.523274	0	0	0	0	0.375003	0	0.575355	0
hsa-miR-4643	0	0	0	0	0	0	0	0	0	0	0	0	0	0	0	0	0	0	0.737788	0	0	0	0	0	0
hsa-miR-4644	1.1574	2.41157	0	0.356098	0	0	1.29387	0	0	0	0	0.408152	0	0.3455	0	0	0.523274	0	0	0	0	0	0	0	0
hsa-miR-4645-3p	0	0	0	0.712195	0.643395	0	0	0	0	0	0	1.22446	0	0	0	0	0	0	1.10668	0	3.23688	1.50001	0.372702	0	1.81711
hsa-miR-4645-5p	0	0	0	2.49268	0	0	0	0	0	1.0688	0	0	0	0	0.500214	0	0.523274	1.20806	0.368894	0.423312	0	0	0	0.287678	0.519174
hsa-miR-4646-3p	0	1.60771	0	3.91707	1.28679	3.26286	3.23466	0	0	0	0	0	0.514141	4.837	5.50236	0	0	0	0.368894	0.423312	0	3.00002	1.11811	1.72607	1.81711
hsa-miR-4646-5p	2.3148	0	2.41395	1.78049	0	6.52571	1.29387	0	0.872863	0	2.04877	0	3.59899	1.382	1.00043	1.24678	0	0	0.368894	0.423312	0	0.750005	1.49081	0	0
hsa-miR-4647	0	0	1.20698	0.712195	0	1.63143	0	0	0	0	2.73169	1.63261	0	1.0365	0	0.623388	0	0.604031	0	0.423312	0	0.750005	0.745404	0	0
hsa-miR-4648	0	0	0	0	0	0	0	0	0	0	0	0.408152	0	0	0	0	0	0	0	0	0	0	0	0	0
hsa-miR-4649-3p	0	0	0	0	0	0	0	0	0	0	0	0	0	0	0	0	0	0	0	0	0	0	0	0	0
hsa-miR-4649-5p	1.1574	0	2.41395	0	0	0	0	0	0	0	0	0	0	0	0.500214	0	0	0	0	0	0	0	0	0	0
hsa-miR-4650-3p	0	0	0	0	0	0	0	0	0	0	0	0	0	0	0	0	0	0	0	0	0	0	0	0	0
hsa-miR-4650-5p	0	2.41157	0	0	0	0	0	0	0	0	0	0	0	0	0	0	0	0	0	0	0	0	0	0	0
hsa-miR-4651	0	0	0	0	1.28679	0	0	0	0	0	0	0	0	0	0	0	0	0	0	0	0	0	0	0	0
hsa-miR-4652-3p	0	0	0	0	0	0	0	0	0	0	0	0	0	0	0	0	0	0	0	0	0	0	0	0	0
hsa-miR-4652-5p	0	3.21542	0	0	2.57358	0	0.646933	4.63623	0	0	0	0	0.514141	0.691	1.50064	0	2.0931	1.20806	2.21337	0	3.23688	0.375003	0	1.15071	0.259587
hsa-miR-4654	0	0	0	0	1.28679	0	0	0	0	0	0	0	3.59899	1.0365	1.00043	0	0	0	0	0	0	0	1.49081	0.287678	0
hsa-miR-4655-5p	0	0	0	0.356098	0	0	0	0	0	0	0	0	0	0	0	0	0	0	0	0	0	0	0	0	0
hsa-miR-4656	1.1574	0	0	0	0	0	0	0	0	0	0	0	0	0	0	0	0	0	0	0	0	0	0	0	0
hsa-miR-4657	0	0	0	0	0	0	0	0	0	6.41281	0	0	0	0	0	0	0	0	0	0	0	1.50001	0	0	0
hsa-miR-4658	0	0	0	0	0	0	0	0	0	0	0	0	1.54242	0	0	0	0.523274	0	0.368894	0	0	0	0.745404	0	0
hsa-miR-4659a-3p	0	0.803856	0	0.356098	0	0	0	0	0	0	0.682923	0.816304	0	0	0	0	0.523274	0	0	0	0	0	0	0.575355	1.55752
hsa-miR-4659a-5p	0	0	0	0	1.93018	0	0	0	0	4.27521	0	0	2.5707	0.691	0	0	0	0	0.737788	0	0	0.375003	0	0	1.03835
hsa-miR-4659b-3p	0	0	0	0	0	0	0	0	0	0	0	0	0	1.382	0	0	0	0	0	0.423312	0	0	0	0.575355	0
hsa-miR-4659b-5p	0	0	0	0	0	0	0	0	0	0	0	0	0	0	0	0	0.523274	0	0	0.423312	0	0	0.372702	0	0
hsa-miR-4660	0	0	3.62093	0	0	0	0	0	0	0	0	0.408152	0	1.0365	0	0	0	0	0	0.846623	0	0	1.86351	0	0
hsa-miR-4661-3p	0	0.803856	1.20698	0	0.643395	3.26286	0	0	0	4.27521	2.73169	0	0	0	0	0.623388	0	0	0	0	0.647376	0	0	0.863033	0
hsa-miR-4661-5p	2.3148	0	1.20698	1.42439	0	3.26286	0.646933	0	0	0	6.82923	1.63261	0	1.0365	0	0.623388	1.56982	0	2.58226	0	0	0.375003	0	2.87678	0
hsa-miR-4662a-3p	0	0	0	0	0	0	3.8816	0	0	0	0	0	0	0	0	0	0	0	0	0	0	0	0	0	0
hsa-miR-4662a-5p	4.62961	8.03856	9.6558	7.83415	9.65092	1.63143	5.17546	13.2464	3.49145	0	8.19508	2.85706	4.11313	6.5645	5.00214	6.23388	15.6982	15.7048	11.0668	16.5092	5.179	2.62502	1.86351	12.3701	14.2773
hsa-miR-4662b	1.1574	0	0	0	0	0	0.646933	0	0	0	0.682923	0	0	0	0	0	1.56982	0	0	0.423312	0	0.375003	0.372702	0	0
hsa-miR-4663	0	0	0	0	0	0	0	0	0	0	0	0.408152	0	0	0	3.74033	0	1.20806	0	0	0	0	0	0.575355	0
hsa-miR-4664-3p	0	0	0	0	0	0	0	0	0	0	0.682923	0	0	0.3455	0	1.87017	0	0	0.368894	0	0	0	0	0	0
hsa-miR-4664-5p	3.4722	0	0	0	0	0	0	0	0	0	0	0	0	0	0	0	0	0	0	0	0	0	0	0	0
hsa-miR-4665-3p	0	0	0	0	0	0	0	0	0	0	0	0	0	0	0	0	0	0	0	0	0	0	0	0	0
hsa-miR-4665-5p	0	0	0	0	1.93018	0	0	0	0	0	0	1.22446	0	3.455	1.50064	0	0	1.20806	0.368894	0	0	0	0	0	0
hsa-miR-4666a-3p	0	0	0	0	0	0	0	0	0	0	0	0	0	0	0	0	0	0	0.368894	0	0	0	0	0.863033	0
hsa-miR-4666a-5p	0	0	0	0	0	0	0	0	0	0	0	0	0	0	0	0	0	0	0	0	0	0	0	0	0
hsa-miR-4666b	0	0	0	0	0	0	0	0	0	0	0	0	0	0	0	0	0	0	0	0	0	0	0	0	0
hsa-miR-4667-3p	0	0	0	0	0	0	0	0	0	0	0	0	0	0	0	0	0	0	0	0	0	0	0	0	0
hsa-miR-4667-5p	0	0	0	0	0	0	0	0	0	0	0	0	0	0	0	0	0	0.604031	0	0	0	0	0	0	0
hsa-miR-4668-3p	0	0.803856	0	0	0	0	0	0	0	0	0	0	0	0	0	0	0	0	0	0.423312	1.29475	0	0	0	0
hsa-miR-4668-5p	0	4.01928	0	0	1.28679	0	0	0	0	0	0	0.816304	0	0	0	0.623388	0.523274	0	0	0	0.647376	0.375003	0	0	0
hsa-miR-4669	3.4722	2.41157	6.03488	0.356098	3.86037	4.89428	0.646933	3.3116	0	13.8944	0.682923	0	0	0	0.500214	1.87017	3.66292	0.604031	0.368894	0	0.647376	1.87501	1.11811	0	0.259587
hsa-miR-4670-3p	0	0	0	0	0	0	0	0	0	0	0	0.816304	0	0	0.500214	0	1.04655	1.81209	0	0.423312	0	0	0.372702	0	0
hsa-miR-4670-5p	0	0	0	0	0.643395	0	0	0	0	0	0	0	0	0	0	0	0.523274	0	0	0	0	0	0.372702	0	0
hsa-miR-4671-3p	0	0	0	0	0	0	0	0	0	0	0	0	0	0	0	0	0	0	0	0.423312	0	0	0	0	0
hsa-miR-4671-5p	0	0.803856	0	0	0	0	0	0	0	0	0	0	0	0	0	0	0	0	0	0	0.647376	0	2.60891	0	0
hsa-miR-4672	0	0	0	0	0	0	0	0	0	0	0	0	0	0	0	0	0	0	0	0	0	0.375003	0	1.15071	0
hsa-miR-4673	0	0	0	1.42439	0	0	0	0	0	0	0	0	0	1.0365	0	0	0	0	0.368894	0	0	0	0	0	0
hsa-miR-4674	0	0	3.62093	0	0	0	0	0	0	0	0	0	0	0	0	0	0	0	0.368894	0	0	0	0	0	0
hsa-miR-4675	0	0	0	0	0	0	0	0	0	0	0	0	0	0	0	0	0	0	0	0	0	0	0.372702	0	0.519174
hsa-miR-4676-3p	0	2.41157	0	2.13659	0.643395	4.89428	0	0	2.61859	1.0688	2.04877	4.89782	6.16969	0.3455	0	0	1.56982	0	0	0	0	1.12501	1.86351	0.287678	0
hsa-miR-4676-5p	0	0	1.20698	1.06829	0.643395	0	0.646933	0	1.74573	0	0	0	2.05656	1.0365	1.00043	0	0	0	0	0	0.647376	0	0	0	0.519174
hsa-miR-4677-3p	0	4.01928	0	1.42439	2.57358	0	3.23466	4.63623	4.36431	0	1.36585	4.08152	0	0	1.00043	3.74033	2.61637	3.02015	2.58226	6.34968	9.71063	1.12501	4.09972	3.45213	10.1239
hsa-miR-4677-5p	0	0	0	0	0	0	0	0	0	0	0	0	0	0	0	0	0	0	0	0	0	0	0	0	0
hsa-miR-4682	0	0	0	0	0	0	0	0	0	0	0	0	0	0.691	0	0	0	0	0	0	0	0	0.372702	0	0
hsa-miR-4683	0	0	2.41395	0.356098	0	0	0.646933	0	0	0	0	0.816304	0	0.3455	0.500214	0	0	0	0	0.423312	1.29475	0.375003	0.372702	0.287678	0
hsa-miR-4684-3p	0	0	0	0	0	0	0	0	0	0	0	0	0	0	0	0	0	0	0	0	0	0	0	0	0
hsa-miR-4685-3p	0	0	4.8279	2.49268	1.93018	8.15714	0	0	0	1.0688	33.4632	5.71412	0	17.6205	6.50278	3.74033	3.66292	4.22822	2.21337	2.96318	0	10.5001	4.09972	0.863033	2.59587
hsa-miR-4685-5p	0	0	0	0	0	0	0	0	0	0	2.73169	0	0	0	0	0	0	0	0	0	0	0	0	0	0
hsa-miR-4686	1.1574	0	0	0	0	0	0	0	0	0	0	0.816304	0	0.3455	0	0.623388	0	0.604031	0	0.423312	0	0	0	0.287678	0
hsa-miR-4687-3p	0	0.803856	0	0	0	0	3.23466	0	0	2.1376	0	0.408152	1.54242	0	0	0	0	0.604031	0	0	0.647376	0	0	0	0
hsa-miR-4687-5p	2.3148	5.62699	8.44883	5.34146	3.21697	6.52571	3.23466	0	9.60149	4.27521	6.14631	0	11.3111	14.511	18.0077	1.24678	4.1862	2.41612	3.32005	3.80981	1.29475	3.75003	1.49081	4.60284	2.59587
hsa-miR-4688	0	0	0	0	0	4.89428	0	0	1.74573	0	0	0	1.54242	0	2.00086	0	1.56982	0	0	0	0	0	0	0.575355	1.81711
hsa-miR-4689	0	0	0	0	0	0	0	0	0	1.0688	0	0	0	0	0	0	0	0	0.368894	0	0	0	0.372702	0	0
hsa-miR-4690-3p	0	0	0	0	0	0	0	0	0	0	0	0.408152	0	0	0	0	0	0	0	0	0	0	0	0	0
hsa-miR-4690-5p	0	0	0	1.06829	0	0	0	0	0	0	0	0	0	0	0	0.623388	0	0	0	0	0	0	0	0	0
hsa-miR-4691-3p	0	0	0	0	0	0	0	0	0	0	0	0	2.5707	0	0	0	0	0	0	0	0	0	0	0	0
hsa-miR-4695-3p	0	0	0	0	0	0	0	0	0	0	0	0	0	0	0	0	0	0	0	0	0	1.12501	0	0	0
hsa-miR-4695-5p	0	0	0	0	0.643395	0	0	0	0	0	0	0	0	0	0	0	0	0.604031	0	0	0	0	0	0	0.259587
hsa-miR-4696	0	0	0	0	0	0	0	0	0	0	0	0	0	0	0	0	0	0	0	0	0	0	0	0	0
hsa-miR-4697-3p	0	3.21542	0	0	1.28679	0	0.646933	0	0	0	0	0.408152	0	0.691	0	0	0	0	0	0	0.647376	0	0	0.575355	0
hsa-miR-4697-5p	0	0	0	0	0	1.63143	0	0	0.872863	0	0	0	0	0	0	0	0	0	0	0	0	0	0	0	0
hsa-miR-4698	0	0	0	0	0	0	0	0	0	0	0	0	0	0	0	0	0	0	0	0	0	0	0	0	0
hsa-miR-4699-3p	0	0	0	0	0	0	0	0	0	0	0	0	0	0	0	0	0	0	1.84447	0	0	0	0	0	0
hsa-miR-4700-3p	0	0	0	0	0.643395	0	0	0	0	0	0	0	0	0.3455	0	0	0.523274	0	0	0	0	0	0	0.287678	0
hsa-miR-4701-5p	0	0	0	0	0	0	1.29387	0	0	0	0	0	0	0.3455	0	0	0	0.604031	0	0	0	0	0	0	0.77876
hsa-miR-4705	0	0	0	0	0	0	0	0	0	0	0	0	0	0	0	0	0	0	0	0	0	0	0	0	0
hsa-miR-4706	0	0	0	0	0	0	0.646933	0	0	0	0	0	0	0	0	0	0	0	0	0	0	0	0	0	0
hsa-miR-4707-3p	0	0	0	0	0	0	2.58773	0.662319	0	0	0	9.38749	0	0	1.50064	0	0.523274	0.604031	0	0	0	0	0	2.5891	1.81711
hsa-miR-4707-5p	0	0	0	0	0	0	0	0	0	0	0	0	0	0	0	0	0	0	0	0	0	0	0	0	0
hsa-miR-4708-3p	0	0	1.20698	0.712195	0	0	0	0	0	0	1.36585	0	0	0	0	0	0	0.604031	0	0.423312	0	0	0	2.30142	0.519174
hsa-miR-4708-5p	0	0	0	0	0	0	0	0	0	0	0	0	1.02828	0	0	0	0	0	0	0	0	0	0	0	0
hsa-miR-4709-3p	6.94441	0	0	1.06829	3.86037	4.89428	0	1.32464	2.61859	9.61922	0	1.22446	0	0	0.500214	8.72744	0	0.604031	1.10668	3.38649	0	2.25002	0	0.575355	0.259587
hsa-miR-4709-5p	0	0	3.62093	0	0	0	0	0	0	0	0	0.816304	0	0	0.500214	0	0	0	0.737788	0	1.94213	0.375003	0.745404	0.287678	0
hsa-miR-4710	0	0	0	0	0	0	0	0	0	0	0	0	0.514141	0	0	0	0	0	0	0	0	0	0	0	0
hsa-miR-4712-3p	0	0	0	0	0	0	0	0	0	0	0	0	0	0	0	0	0	0	0.368894	0	0	0	0	1.15071	0
hsa-miR-4712-5p	0	0	0	0	0	0	0	0	0	0	0	0	0	0	0	0	0	0	0	0.423312	0	0	0	0	0
hsa-miR-4713-3p	0	0	0	0	0	0	0	0	0	0	0	0	0	0	0	0	0	0	0	0	0	0	0	0	0
hsa-miR-4714-3p	0	0	0	0	0	0	1.29387	0	0	0	0	0	0	0.691	0	1.24678	0.523274	0.604031	0	0	0	1.50001	0.745404	0	0.519174
hsa-miR-4714-5p	0	0	0	0	2.57358	0	0	0	0	0	0	0	0	0	0	0	0	0	0	0	0	0	0	0	0
hsa-miR-4715-5p	0	0	2.41395	0	0	0	0	0	0	0	0	0	0	0	0	0	0	0	0	0	0	0	0	0	0
hsa-miR-4716-3p	0	0	0	0	0	0	0	0	0	0	0	0	0	0	0	0	0	0	0	0	0	0	0	0	0
hsa-miR-4716-5p	0	0	0	0	0	0	0	0	0	0	0	0	0	0	0	0	0	0	0	0	0	0	0	0	0
hsa-miR-4717-3p	0	0	1.20698	0	0	0	0	0	0	0	0.682923	0	0	0	0	0	0	0	0.737788	0	0	0	0.372702	0	0.259587
hsa-miR-4717-5p	0	0	0	0	0.643395	0	0	0	0	0	0	0.408152	0	0.3455	0	0	0	1.20806	0	0	1.29475	0	0.745404	0	0.259587
hsa-miR-4719	0	0	0	0	0	0	0	0	0	0	0	0	0	0	0	0	0	0	0	0	0	0	0	0	0
hsa-miR-4720-5p	0	0	0	0	0	0	0	0	0	0	0	0	0	0	0	0	0	0	0	0	0	0	0	0	0
hsa-miR-4721	0	0	0	0	0	0	0	0	0	0	0	0	0	0	0	0	0	0	0	0.423312	0	0	0.745404	0	0
hsa-miR-4722-3p	0	0	0	0	0	0	0	0	0	0	0	0	0	0	0	0	0	0	0	0	0	0	0	0	0
hsa-miR-4722-5p	4.62961	0	0	0	0	0	0	0	0	0	0	0	2.5707	0	0	0	0	0	0	0	0	0	0	0	0
hsa-miR-4723-3p	0	0	0	0	0	0	0	0	0	0	0	0	0	0	0	0	0	2.41612	0	0	0	0.750005	0.372702	0	0
hsa-miR-4723-5p	0	0	0	0	0	0	0	0	0	0	0	0	0	0	0	0	0	0	0	0	0	0	0	0	0
hsa-miR-4724-5p	0	0	0	1.06829	1.28679	0	0	0	0	0	0	1.63261	0.514141	1.0365	0	0	0.523274	1.20806	0	0	0.647376	0	0.372702	0.575355	0
hsa-miR-4725-3p	0	0	0	0	0	0	0	0	0.872863	0	0	0	0	0	0	0	0	0	0.737788	0	0	0	0	0	0
hsa-miR-4725-5p	0	0	0	0	0	0	0	0	0	0	0	0.816304	0	0	0	0	0.523274	0	0	0	0	0	0	0	0
hsa-miR-4726-3p	0	0	0	0	0	0	0	0	0	0	0	0	0.514141	0	0	0	0	0	0	0	0	0	0	0	0
hsa-miR-4726-5p	0	0	0	0	0	0	0	0	0	0	0	0.408152	0	0	0	0	0.523274	0	0	0	0	0	0	0	0
hsa-miR-4727-3p	0	0	0	0.356098	0	0	0	0	0	0	0	0	0	0	0	0	0	0.604031	0	0.423312	0	0	0	0	0
hsa-miR-4727-5p	0	0	0	0	0	0	0	0	0	0	0	0	0	0	2.50107	12.4678	0	0	0	0	0	0	0	0	0
hsa-miR-4728-3p	0	0	0	0.356098	0	0	0	0	0	0	0	0	0	0.3455	0	1.24678	0	0.604031	0.368894	0	0	0	0.745404	0.287678	0.519174
hsa-miR-4729	0	0.803856	0	0	1.28679	0	0.646933	0	0	0	0	0	0	0	0	0	0	0	0	0	0	1.12501	0	0	0
hsa-miR-4730	0	0	0	0	0	0	0	0	0	0	0	0	0	0	0	0	0	0.604031	0	0	0	0	0	0	0
hsa-miR-4731-3p	0	0	0	0	0	0	0	0	0	0	0	0	0	0	0	0	0	0	0	0	0	0	0	0	0
hsa-miR-4731-5p	0	0	0	0	0	0	0	0	0	0	0	0	0	0	1.00043	0	0	0	0	0	0	0	0	0	0
hsa-miR-4732-3p	20.8332	69.1316	74.8325	50.5658	25.0924	132.146	47.873	20.5319	61.9733	44.8897	596.192	175.913	85.3474	83.9565	135.058	19.9484	30.8732	30.2015	21.3959	55.0305	31.074	68.2505	56.278	50.6313	66.9734
hsa-miR-4732-5p	5.78701	4.82313	21.7256	6.05366	8.36413	1.63143	6.46933	1.32464	7.85577	3.20641	15.7072	40.407	5.65555	11.747	12.5054	3.74033	2.61637	1.20806	0.737788	2.53987	9.06326	8.62506	1.86351	6.32891	3.8938
hsa-miR-4733-3p	0	0	0	0.356098	0	0	0	0	0	0	0	0	0	0	0	0	0	0	0	0	0	0	0	0	0
hsa-miR-4733-5p	0	0	0	0.356098	0	0	0	0	0	0	0	0	0	0	0	0	0	0	0	0	0	0	0	0	0
hsa-miR-4734	0	0	0	0.712195	0.643395	0	0	0	0	0	0	0	0	0	0	0	1.04655	0	0	0	0	0	0	0.287678	0
hsa-miR-4735-3p	0	0	0	0	0	0	0	0	0	0	0	0	0	0	0	0	0	0	0	0	0	0	0	0	0
hsa-miR-4735-5p	0	0	0	0	0	0	0	0	0	0	0	0	0	0	0	0	0	0	0	0	0	0	0	0	0
hsa-miR-4736	0	0	0	0	0	0	0	0	0	0	0	0	0	0	0	0	0	0	0	0	0.647376	0	0	0	0
hsa-miR-4737	0	0	0	0	0	0	0	0	0	0	0	0	0	0	0	0	0	0	0	0	0	0	0	0	0
hsa-miR-4738-3p	1.1574	0	0	0.356098	0	1.63143	2.58773	0	0	0	2.04877	0	1.54242	1.382	0	0	0	0	0.737788	0	0.647376	0.375003	0.372702	0.575355	0
hsa-miR-4738-5p	0	0	0	0	0	0	1.29387	0	0	0	0	0	0	0	0	0	0	0	0	0	0	0	0	0	0.259587
hsa-miR-4739	0	0	0	0.356098	0	0	0	0	0	0	0	0	0.514141	0.691	0	0	0	1.20806	0	0	0	0	0.372702	0	0
hsa-miR-4740-3p	0	0	0	0	0	0	0	0	0	0	0	0.408152	0	0	0	0	0	0	0.737788	0	1.29475	0	0	0	0.259587
hsa-miR-4740-5p	0	0	0	0	0	0	0	0	0	0	0	0	0	0	0	1.87017	0	0	0	0	0	0	0	0	0
hsa-miR-4741	1.1574	0	0	0	0	0	1.9408	0.662319	0	0	2.04877	0	0	0	2.50107	0	0	0	0	0	0	0	0.372702	0.863033	0
hsa-miR-4742-3p	2.3148	4.82313	0	2.49268	0	4.89428	0	3.97392	0.872863	0	2.04877	0	1.54242	3.455	2.50107	0	1.56982	0.604031	0.737788	2.96318	1.29475	1.87501	2.23621	1.15071	0.259587
hsa-miR-4742-5p	0	0	0	0	0	0	0	0	0	0	0	0	0	0	0	0	0	0	0.368894	0	0	0	0	0	0.519174
hsa-miR-4743	0	0	0	0	0	0	0	0	0	0	0	0	0	0	0	0	0	0	0	0	0	0	0	0	0
hsa-miR-4744	1.1574	1.60771	0	0	0	3.26286	0	0	0	0	0	0	0	0	0.500214	25.5589	0	4.83225	2.95115	7.1963	0	0	0	0	0
hsa-miR-4745-3p	0	0	0	0	0	0	0	0	0	0	0	0	0	0	0	0	0	0	0	0	0	0	0	0	0
hsa-miR-4745-5p	0	0	0	0.712195	0.643395	0	1.29387	4.63623	0.872863	1.0688	9.56093	1.22446	3.59899	0.691	2.00086	1.24678	0	0.604031	0	0.423312	0.647376	0.375003	0.372702	0	0
hsa-miR-4746-3p	0	0	1.20698	0	0	0	0	0	0	0	0	0	0	0	0	0	0	0	0	0	0	0	0	0	0.259587
hsa-miR-4746-5p	0	0.803856	1.20698	2.84878	1.28679	0	2.58773	1.98696	3.49145	2.1376	4.09754	4.89782	3.59899	4.146	4.50193	8.72744	3.66292	4.22822	5.53341	2.11656	2.5895	8.25006	3.35432	6.04123	10.1239
hsa-miR-4747-3p	0	0	0	0	0	0	0	0	0	0	0	0.816304	0	0	0.500214	0	0	0	0	0.423312	0	0	0	0	0
hsa-miR-4747-5p	0	0	0	0	0	0	0	0	0	0	0	0	0	0	0	0	0	0	0	0	0	0	0	0	0
hsa-miR-4748	0	0	0	2.49268	0	0	0.646933	3.3116	0	0	3.41462	0	0	1.382	0.500214	0	0.523274	0	0	0.423312	0.647376	0.750005	0	0	0
hsa-miR-4749-3p	0	0	0	0	0	0	0	0	0	0	0	0	0	0	0	0	0	0	0.368894	0	0	0	0	0	0.259587
hsa-miR-4749-5p	0	0	0	0	0	0	0	0	0	0	0	0	0	0	0	0	0	0	0	0	0	0.375003	0	0	0
hsa-miR-4750	0	0	0	0	0.643395	0	0	0	0	0	0	0	0	1.0365	0	0.623388	0.523274	0.604031	0	0	0	0	0	0.287678	0
hsa-miR-4751	0	0.803856	0	0	0	0	0	0	0	0	0	0	0	0	0	0	0	0	0.368894	0.423312	0	0	0	0	0
hsa-miR-4753-3p	0	0	0	0	0	0	0	0	0	0	0	0	0	0	0	0	0	0	0	0	0	0	0.372702	1.15071	0
hsa-miR-4753-5p	1.1574	0	0	0.712195	0	0	0	1.98696	0	0	0	0	0	0	0	0	0	0	0.368894	0.846623	0	0.375003	2.23621	0.575355	0.259587
hsa-miR-4754	0	0.803856	0	0	0	0	0	0	0	0	0	0.816304	0	0	0	0	0	0	0	0	0	0	0	0	0
hsa-miR-4755-3p	8.10181	4.01928	3.62093	2.84878	1.28679	13.0514	5.82239	14.571	10.4744	0	6.82923	0.816304	7.19797	1.7275	4.50193	0.623388	0.523274	1.81209	0.368894	1.26994	2.5895	1.12501	3.72702	0.863033	2.07669
hsa-miR-4755-5p	0	4.82313	0	5.69756	0	13.0514	5.17546	3.3116	7.85577	14.9632	1.36585	1.63261	2.05656	2.764	1.00043	1.24678	0	0	1.47558	0	1.94213	1.50001	1.86351	0.863033	1.29793
hsa-miR-4757-3p	0	0	0	0	0	0	0	0	0	0	0	0	0	0	0	0	0	0	0	0	1.29475	0	1.11811	0	0.259587
hsa-miR-4757-5p	0	0	0	0	0	0	0	0	0	0	0	0	0	0	0	0	0	0	0	0	0	0.375003	0	0	0
hsa-miR-4758-3p	0	0	0	0	0	0	0	0	0	0	0	0	0	0.3455	0	0	0	0	0	0	0	0	0	0	0
hsa-miR-4760-3p	0	0	0	0	0	0	0	0	0	0	0	0	0	0	0	0	0	0	0	0	0	0	0	0	0
hsa-miR-4761-3p	1.1574	0	0	0	0	0	0	0	0	0	0	1.22446	2.5707	0.691	0	0	2.0931	0	0	0	1.29475	0	0	0.863033	0
hsa-miR-4761-5p	0	0	0	0	0	0	0	0	0	0	0	0	0	0	0	0	0	0	0	0	0	0	0	0	0
hsa-miR-4762-3p	0	0	0	0.356098	0	0	0	0	0	0	0	0	0	0	0	0	0	0	0.737788	0	0	0	0	0	0.519174
hsa-miR-4762-5p	0	0	0	0.356098	1.28679	0	0	0	0	0	0	1.22446	0	0	0	0.623388	0	2.41612	0.737788	0.423312	1.29475	0.375003	0.745404	0.863033	0.259587
hsa-miR-4763-3p	0	0	0	0	0	0	0	0	0	0	0.682923	0	0	0	0	0	0	0	0	0	0	0	0	0	0
hsa-miR-4763-5p	1.1574	0	0	0	0	0	0	2.64928	0	0	0	0	0.514141	0	1.00043	0	0	0	0	0	0.647376	0	0	0	0.259587
hsa-miR-4765	0	0	0	0	0	0	0	0	0	0	0	0	0	0	0	0	0	0	1.10668	0	0	0	0	0	0.259587
hsa-miR-4766-3p	0	0	2.41395	0	1.93018	0	0	0	0.872863	1.0688	0	0.408152	0	1.382	0.500214	0.623388	0.523274	0	0.737788	0.846623	0.647376	0.375003	0.372702	0.287678	1.03835
hsa-miR-4767	1.1574	0	0	0	1.28679	0	2.58773	1.98696	2.61859	8.55042	2.73169	0.816304	0	0.3455	0.500214	3.11694	2.61637	0	1.47558	0	1.94213	0.375003	1.11811	0.575355	0.259587
hsa-miR-4768-3p	0	0	0	0	0	0	0	0	0	0	0	0	0	0	2.00086	0	0	0	0	0	0	0	0	0	0
hsa-miR-4768-5p	0	0	0	0	0	0	0	0	0	0	0	0	0	0	0	0	0	0	0	0	0	0	0	0	0
hsa-miR-4769-3p	1.1574	0	0	0	0	0	0	0	0	0	0	0	0	0	0	0	0	0	0	0	0	0	0	0	0
hsa-miR-4769-5p	0	0	0	0	0	0	0	0	0	0	0	0.408152	0	0	0	0	0	1.20806	0	0	0	0	0	0.575355	0
hsa-miR-4770	0	0	0	0	0	0	0	0	0	0	0	0	0	0	0	0	0	0	0	0	0	0	0	0	0
hsa-miR-4771	2.3148	3.21542	1.20698	0	0	0	0	0	0	0	0	0	0	0	0	0	1.04655	0	0	0	0	1.50001	0.372702	0	0
hsa-miR-4772-3p	0	4.01928	4.8279	3.56098	0	0	1.29387	0.662319	0	0	0	0	0	1.382	0	2.49355	3.13965	2.41612	1.47558	0.423312	0	4.87503	2.60891	0.575355	2.07669
hsa-miR-4772-5p	0	0	0	0	0	0	0	0	0	0	0	1.22446	0	0	0	0.623388	1.04655	0.604031	0	0	0	3.37502	0	0.287678	0.519174
hsa-miR-4773	0	0	0	0	0	0	0	0	0	0	0	0	0	0	0	0	0	0	0	0	0	0	0	0	0.519174
hsa-miR-4774-3p	0	0	0	0	0	0	0	0	0	0	0	0	0	0	0	0	0	0	0	0	0	0	0	0	0
hsa-miR-4774-5p	0	0	0	0	0	0	0	0	0	0	0	0	0	0	0	0	0	0	0	0	0	0	0	0.287678	0
hsa-miR-4775	2.3148	0.803856	4.8279	0	1.93018	3.26286	1.29387	0	0	0	0	0.408152	0	0	3.5015	0	3.13965	1.20806	2.21337	0.423312	0	1.87501	2.60891	0.575355	1.29793
hsa-miR-4776-5p	0	0	0	0	0	0	0	0	0	0	0	0	0	0	0	0	0	0	0	0	0	0	0	0	0
hsa-miR-4777-3p	0	0	0	0	0	0	0	0	0	0	0	0	0	0	0	0	0	0	0	0	0	1.87501	0	0	0
hsa-miR-4777-5p	0	0	0	0	0	0	0	2.64928	0	0	0	0	0	0	0	0	0	0	0	0	0	0	0	0	0
hsa-miR-4779	0	0	0	0	0	0	0	0	0	0	0	0	0	0	0	0	0	0	0	0	0	0	0	0	0
hsa-miR-4780	3.4722	0	0	0	0	0	0	0	0	0	0	0	0	0	0	0	0	0	0	0	0	0	0	0	0
hsa-miR-4781-3p	0	1.60771	2.41395	0	1.28679	0	0.646933	0	0	0	0	0	0	1.382	1.00043	0.623388	0	0.604031	0.368894	0.846623	3.23688	0.375003	0.745404	1.72607	0.77876
hsa-miR-4781-5p	0	0.803856	0	1.42439	0	0	0	0	0	0	0	0	0	0.3455	0	0	0	1.20806	0	0	0.647376	0.375003	0	0	0
hsa-miR-4783-3p	0	0	0	0	0	0	0	0	0	0	0	0	0	0	0	0	0	0	0	0	0	0	0	0	0
hsa-miR-4784	0	0	0	0	0	0	0	0	0	0	0	0	0	0	0	0	0	0	0	0	0	0	0	0	0.77876
hsa-miR-4785	0	0	0	0	1.28679	0	1.29387	0	0.872863	0	0.682923	0	0	1.0365	1.00043	1.24678	0.523274	0	0	0.423312	0	0.375003	1.11811	0	0.259587
hsa-miR-4786-3p	0	0	0	0	0	0	0	0	0	0	0	0	0	0	0	0	0	0	0	0	0	0	0	0	0
hsa-miR-4786-5p	0	0	0	1.78049	0	0	0	0	0	0	0	0	3.08484	0.3455	0.500214	1.87017	0	0	0	0.846623	1.29475	0.375003	0	0.287678	1.55752
hsa-miR-4787-3p	0	0	0	0	1.93018	3.26286	0	1.32464	0	0	0	0.408152	0.514141	0.3455	0	0.623388	0	0	0	0	0	0.375003	0	0.287678	0
hsa-miR-4787-5p	0	2.41157	0	0	0.643395	0	0	3.3116	0	1.0688	0	0	0	0	0.500214	0	0	0	0.368894	0.423312	0	0	0	0	0
hsa-miR-4788	0	0	0	0	1.28679	1.63143	0	0.662319	2.61859	0	0	0	0	0	0	0	0	0.604031	0	0	0	0	0.745404	0	0
hsa-miR-4790-3p	0	0	0	0	0	0	0	0	0	0	0	0	0	0	0	0	0	0	0	0	0	0	0	0	0
hsa-miR-4790-5p	0	0	0	0	0	0	0	0	0	0	0	0	0	0	0	0	0	0	0	0	0	0	0	0	0
hsa-miR-4791	0	0	0	0	0	0	0	0	0	0	0	0	0	0	0	0	0	0	0	0	0	0	0	0	0
hsa-miR-4792	20.8332	6.43085	16.8977	11.7512	18.0151	24.4714	5.82239	5.29855	11.3472	24.5825	15.0243	11.4282	7.71211	12.0925	22.0094	89.1445	19.3612	14.4967	6.6401	4.65643	10.358	12.0001	24.5983	7.47962	3.11504
hsa-miR-4793-3p	0	0	0	0	0	0	0	0	0	0	0	0.408152	0	0	0	0	0.523274	0	0	0	0	0	0	0	0
hsa-miR-4794	0	0	0	0	0.643395	0	0	0	0	0	0	0	0	0	0	0	0	0	0	0	0	0	0	0	0
hsa-miR-4795-3p	0	0	0	0	0	0	0	0	0	0	0	0.408152	0	0	0	0	0	0	0	0	0	0	0	0	0
hsa-miR-4795-5p	0	0	0	0	1.28679	0	0	0	0	0	0	0	0	0	0	0	0	0	0	0	0	0	0	0	0
hsa-miR-4796-3p	0	0	0	0.356098	0	0	0	0	0	0	0	0	0	0	0	0	0	0	0	0	0	0.375003	0	0	0
hsa-miR-4796-5p	0	0	0	0	0	0	0	0	0	0	0	0	0	0	0	0	0	0	0	0	0.647376	0	0	0	0
hsa-miR-4797-3p	0	0	0	0.712195	0	3.26286	0	0	0	0	0	0	0	0	0	0	0.523274	0	0	0	0	0.750005	0	0	0
hsa-miR-4797-5p	0	0	0	0	0	0	0	0	0	0	0	0	0	0	0	0	0	0	1.10668	0	0	0	1.49081	0	0
hsa-miR-4798-5p	0	0	0	0	0	0	0	0	0	0	0	0	0	0	0	0	0	0	0	0	0	0	0	0	0
hsa-miR-4799-5p	0	0	0	0	0	0	1.29387	0	0	0	0	0	0	0	0	0	0	0	0	0	0	0	0	0	0
hsa-miR-4800-3p	0	0	1.20698	0	0	0	0	0	0	0	3.41462	0.408152	0	0	0	4.98711	1.56982	0	0	0	0.647376	1.12501	0.372702	0.863033	0.259587
hsa-miR-4800-5p	0	0	0	0	3.86037	0	0	3.3116	0.872863	0	0	0	0	1.0365	1.00043	0	0	0	0	0.423312	1.29475	0	2.60891	0	0
hsa-miR-4802-3p	0	0	0	0	0	0	0	0	0	0	0	0	0	0	0	0	0	0	0	0	0	0.375003	0	0	0
hsa-miR-4803	0	0	0	0	0	0	0	0	0	0	0	0	0	0	0	0	0	0	0	0	0	0	0	0	0
hsa-miR-4804-3p	0	0	0	0	0	0	0	0	0	0	0	0	0	0	0	0	0.523274	1.81209	0	0.423312	0	0.375003	0	0	0
hsa-miR-4804-5p	0	0	0	0	0	0	0	0	0	0	0	0	0	0	0	0	0	0	0	0	0	0	0	0	0
hsa-miR-483-3p	6.94441	4.82313	31.3814	9.97073	19.3018	53.8371	13.5856	9.93479	18.3301	40.6145	36.1949	24.8973	9.25453	25.567	84.036	98.4954	12.5586	27.1814	35.7827	11.4294	1.94213	12.0001	46.9604	8.63033	3.37463
hsa-miR-483-5p	37.0368	45.0159	131.56	7.83415	41.1773	37.5228	60.1647	254.331	47.1346	2.1376	27.3169	55.9168	41.1313	37.314	80.5345	201.978	24.5939	41.0741	42.7917	21.5889	20.716	6.75005	46.5877	15.2469	7.00884
hsa-miR-484	1326.38	1607.71	1851.5	1037.67	1553.15	3543.46	1531.94	1453.79	1388.72	1592.52	6959.67	2404.83	2058.62	1878.48	1787.77	488.737	786.482	742.354	734.468	973.194	941.284	1365.76	826.28	757.743	726.324
hsa-miR-485-3p	553.238	481.51	1359.05	575.097	546.242	2652.7	894.708	419.91	1320.64	1005.74	3048.57	2241.16	1155.79	924.904	765.828	317.928	359.49	237.384	453.002	627.348	786.561	841.131	481.531	461.435	515.539
hsa-miR-485-5p	17.361	10.4501	13.2767	7.12195	7.72074	14.6829	17.4672	14.571	8.72863	10.688	6.14631	4.89782	23.1363	22.4575	26.0111	9.97422	7.84912	32.6177	15.1247	11.8527	38.8425	0.375003	2.98161	59.5493	27.5162
hsa-miR-486-3p	6732.6	5700.94	7635.33	2593.1	4328.76	15020.6	4464.48	4589.87	7546.77	8162.44	23755.5	12627.8	22016.5	4714	6112.12	2352.67	3019.82	3220.69	1873.61	5484.85	6509.36	4585.53	4917.06	2221.16	2304.87
hsa-miR-486-5p	457345	461559	872640	301030	470841	2.17073e+06	507940	282016	768509	683037	1.69726e+06	968987	918137	477819	654052	280529	325953	255511	249384	555495	560023	636104	418019	198148	258695
hsa-miR-487a	0	4.01928	0	1.78049	0.643395	0	0	0	4.36431	0	0	2.85706	0	0	0	0	0	0.604031	2.58226	2.11656	0.647376	0	0	6.04123	1.81711
hsa-miR-487b	11.574	11.254	0	11.039	1.93018	0	20.7018	1.98696	6.9829	0	2.73169	7.34673	11.3111	8.983	11.5049	0	5.23274	15.7048	21.7648	6.77299	27.1898	1.50001	1.86351	28.7678	21.8053
hsa-miR-488-3p	0	0	0	0	0	0	0	0	0	0	0	0	0	0	0	0	0	0	0	0	0	0	0	0	0
hsa-miR-488-5p	0	0	0	0	0	0	0	0	0	0	0	0	0	0	0	0	0	0	0	0	0	0	0	0	0
hsa-miR-489	0	0	0	0.712195	0.643395	0	0	0	0	0	0	0	0	0	0	0	0	1.20806	0	0	0	0	1.11811	0	0.77876
hsa-miR-490-3p	0	1.60771	0	3.91707	0	0	0	0	0	0	0	0	28.2777	0	0	0	0	0	1.10668	0	0.647376	0.375003	0	0.575355	0
hsa-miR-490-5p	0	0	0	0.712195	0	0	0	0	0	0	0	0	0	0	0	0.623388	0	0	0	0	0	0	0	0	0
hsa-miR-491-3p	0	0.803856	0	0	1.28679	0	1.9408	0	0	0	0	2.04076	0.514141	2.4185	0	0	1.56982	1.20806	0.368894	0.846623	0.647376	0	1.49081	0.287678	0.519174
hsa-miR-491-5p	0	0	0	0	0	0	0	0	0	0	0	0	0	0	2.00086	0.623388	0	0.604031	0.737788	1.69325	3.23688	0.750005	0	0	0
hsa-miR-492	0	0	0	0	0	0	0	0	0	0	0	0	0	0	0	0	0	0	0	0	0	0	0	0	0
hsa-miR-493-3p	3.4722	12.0578	0	6.76585	2.57358	0	14.8794	5.96087	0	0	0	5.71412	1.54242	6.219	1.50064	9.35083	5.23274	7.8524	7.00899	5.07974	16.8318	0	0	18.1237	12.9793
hsa-miR-493-5p	6.94441	8.84241	4.8279	4.62927	1.93018	0	1.9408	0	1.74573	0	0	4.89782	0	6.219	2.50107	3.74033	3.13965	26.5774	10.6979	2.96318	14.2423	1.87501	0.745404	37.9735	16.354
hsa-miR-494	0	0.803856	0	0.356098	0	0	1.9408	0	2.61859	0	0	0	1.54242	3.1095	2.50107	0	0	1.81209	0.368894	2.53987	1.29475	0	0	2.01374	1.55752
hsa-miR-495	3.4722	0	0	0	0	8.15714	1.9408	0	1.74573	0	0	0	3.59899	1.7275	0	0.623388	0	6.04031	8.11567	0.846623	0.647376	1.12501	0	4.02749	1.03835
hsa-miR-496	0	1.60771	1.20698	0	0	0	1.29387	0	0	4.27521	0	6.12228	1.54242	0.691	1.00043	4.36372	1.56982	2.41612	1.84447	1.26994	1.94213	0	0.745404	2.30142	1.03835
hsa-miR-497-3p	0	0	0	0	0	0	0	0	0	0	0	0	0	0	0	0	0	0	0	0.846623	0	0.750005	0	0	0
hsa-miR-497-5p	5.78701	2.41157	6.03488	4.62927	5.14716	1.63143	1.9408	1.32464	0	0	1.36585	2.85706	0	0.691	0	6.23388	4.70947	1.81209	2.21337	0.423312	7.12113	5.25004	11.5538	7.7673	4.41298
hsa-miR-4999-3p	0	0	0	0	0	0	0	0	0	0	0	0	0	0	0	0	0	0	0	0	0	0	0	0	0
hsa-miR-4999-5p	0	0	0	0	0	0	0	0	0	0	0	0	0	0	0	0	0	0	0	0	0	0	0	0	0
hsa-miR-499a-3p	0	0	0	0	0	0	0	0	0	0	0	0	0	0	0	0	0	0	0	0	0	0	0	0	0
hsa-miR-499a-5p	1.1574	0	1.20698	0.356098	0	0	0.646933	0	0	0	0	0	0	0	1.50064	0	1.04655	0	0	0.423312	0.647376	0	0.372702	0	0
hsa-miR-499b-3p	0	0	1.20698	0	0	0	0.646933	0	0	0	0	0	0	0.3455	1.00043	0	0.523274	0	0	0.423312	0	0	0.372702	0	0
hsa-miR-499b-5p	0	0	0	0	0.643395	0	0	0	0	0	0	0	0	0	0	0	0	0	0.368894	0.423312	0.647376	0	0	0	0
hsa-miR-5000-3p	0	0	0	0	0	0	0	3.97392	0	0	0	1.63261	0	0	0	0	1.04655	0	0	1.69325	0	2.25002	0	0.863033	0
hsa-miR-5000-5p	0	0	0	0	0.643395	0	0	0	0	0	0	0	0	0	0	0	0	0	0	0	0	0.375003	0	0	0
hsa-miR-5001-3p	1.1574	0.803856	0	1.06829	1.93018	0	0.646933	0	0	7.48162	3.41462	1.22446	0	0	0	0.623388	0.523274	0	1.10668	0.846623	0	4.87503	0	0	0.77876
hsa-miR-5001-5p	0	0	0	0	0	0	0	0	0	0	0	0	0	0	0	0	0	0	0	0	0.647376	0	0	0	0
hsa-miR-5002-3p	0	0	0	0	0	0	0	0	0	0	0	0	0	0	0	0	0	0	0	0	0	0	0	0	0
hsa-miR-5002-5p	0	0	0	0	0	0	0	0	0	0	0	0	0	0	0	0	0	0	0	0	0	0	0	0	0
hsa-miR-5003-3p	0	0	0	0	0	0	0	0	0	0	0	0	0	0	0	0	0	0	0.368894	0	0	0	0	0	0
hsa-miR-5004-3p	0	0	0	0	0	0	0	0	0	0	0	0	0	0.691	0	0	0	0	0.737788	0	0	0	0	0	0
hsa-miR-5004-5p	0	0	0	0	0	0	0	0	0	0	0	0	0	0	0	0	0	0	0	0	0	0	0	0.575355	0
hsa-miR-5006-3p	0	0.803856	0	0	0.643395	0	3.8816	0	0	0	1.36585	0	0	0	0	0	0	1.81209	0.368894	1.69325	0	0	0.745404	0.287678	0.519174
hsa-miR-5006-5p	0	0	0	0	0	0	0	0	0	0	0	0	0	0	0	0	0	0	0	0	0	0	0	0	0.259587
hsa-miR-5007-3p	1.1574	0.803856	0	0.356098	0	0	2.58773	0	0	0	0	0	0	0	0	1.24678	0	0	0	0	0	0	0	0.863033	0.519174
hsa-miR-5008-3p	0	0	0	0	0	3.26286	0	0	0	0	0	0	0	0	0	0	0	0	0	0	0	0.375003	0	0	0
hsa-miR-5009-3p	0	0	0	0.712195	0.643395	0	0	0	0	0	2.73169	1.22446	0.514141	0	0.500214	0	0	0.604031	1.10668	0	0	0	0	0.863033	0
hsa-miR-5009-5p	0	0	0	0	0	0	0	0	1.74573	0	0	0	0	0	0	0	0	0.604031	0	0	0	1.12501	0.745404	0	0.259587
hsa-miR-500a-3p	45.1387	20.0964	31.3814	33.8293	26.3792	63.6257	56.9301	47.0247	21.8216	13.8944	65.5607	86.9363	76.607	63.9175	80.0343	62.9622	128.202	68.2555	97.3881	75.7728	73.1534	108.001	102.493	105.29	109.026
hsa-miR-500a-5p	11.574	5.62699	9.6558	15.6683	9.00753	11.42	3.8816	2.64928	9.60149	0	12.9755	25.3054	11.3111	10.0195	6.50278	15.5847	17.2681	10.2685	12.1735	5.07974	22.0108	22.8752	31.6797	12.9455	9.08554
hsa-miR-500b	0	0	0	0.356098	0	0	0	0	0	0	0	0	0	0.3455	0	0	0.523274	0	0	0	0	0	0.372702	0	0
hsa-miR-501-3p	24.3054	16.881	55.5209	28.8439	19.9452	24.4714	32.9936	66.2319	44.516	18.1696	94.2434	88.9771	83.2908	32.477	28.012	49.8711	39.7689	45.9063	45.7429	24.5521	40.7847	32.2502	63.732	30.2062	18.4307
hsa-miR-501-5p	0	1.60771	0	0	0.643395	0	1.29387	1.98696	0	0	0	0	0	0	0	2.49355	1.04655	0	0.737788	0	0	2.62502	0	0	0
hsa-miR-5010-3p	0	6.43085	2.41395	7.47805	7.72074	8.15714	10.9979	6.62319	7.85577	6.41281	6.14631	2.04076	11.8252	7.2555	12.0051	1.87017	1.04655	6.04031	4.42673	11.4294	1.94213	7.50005	4.84512	5.46588	3.8938
hsa-miR-5010-5p	24.3054	4.01928	48.279	14.6	7.72074	29.3657	27.8181	39.0768	27.0587	26.7201	31.4145	20.8157	56.5555	20.73	47.0201	9.35083	2.61637	12.6846	5.16452	11.8527	14.2423	7.12505	8.57214	16.6853	20.2478
hsa-miR-502-3p	8.10181	11.254	1.20698	8.19024	7.07734	6.52571	10.9979	1.32464	6.11004	0	21.1706	24.081	10.2828	5.528	5.00214	9.97422	15.175	4.22822	14.3869	3.38649	11.6528	17.2501	26.4618	6.90427	8.56636
hsa-miR-503	0	0.803856	3.62093	0	1.28679	0	0	0	0	0	0	1.22446	0	0	2.00086	0	0	0	0	0.846623	1.29475	1.12501	0.745404	0.287678	0
hsa-miR-504	1.1574	3.21542	2.41395	0.712195	5.79055	1.63143	0.646933	0	2.61859	0	1.36585	3.26521	5.14141	2.073	4.00171	0.623388	2.0931	0.604031	2.21337	0.423312	2.5895	0.375003	2.23621	1.43839	0
hsa-miR-505-3p	0	5.62699	7.24185	6.40976	6.43395	6.52571	3.8816	5.96087	5.23718	3.20641	19.1219	19.9994	13.8818	18.657	9.50407	60.4687	27.7335	13.8927	21.3959	10.5828	16.8318	29.6252	14.9081	12.9455	9.34512
hsa-miR-505-5p	0	1.60771	0	0.356098	0	0	0	0	0	0	0	1.22446	0	0	2.00086	0.623388	0.523274	0	0	0.423312	1.29475	0.375003	0.372702	0.575355	0.259587
hsa-miR-508-3p	0	0	0	0	0	0	0	0	0	0	0	0	0	0	0	0.623388	1.56982	0	0	0.423312	0	0.375003	0	0	0
hsa-miR-508-5p	0	0	0	0	0	0	0	0	0	0	0	0	0	0	0	0	0	0	0	0	0	1.50001	0.372702	0	0
hsa-miR-5087	0	0	0	0	0	0	0	0	0	0	0	0	0	0.691	0	0	0	0	0	0	0	0	0	0.575355	0
hsa-miR-5088	0	0	0	0	0	0	0	0	0	0	0	0	0	0	0	0	0	0	0.737788	0.423312	0	0	0	0	0
hsa-miR-509-3-5p	0	0	0	0	0	0	0	0	0	0	0	0	0	0	0	0.623388	0	0	0	0	0	0.750005	0	0	0
hsa-miR-509-3p	0	0	0	0	0.643395	11.42	0	0	0	0	0	0	0	1.7275	0	27.4291	0	0	2.58226	1.69325	0	0	0	0.575355	1.03835
hsa-miR-5090	0	0	0	0	0	0	0	0	0	0	0	0	0	0	0	0	0	0	0	0	0	0.375003	0	0	0
hsa-miR-5091	0	0	0	0	0	0	0	0	0	0	0	0	0	0	0	0	0	0	0	0	0	0	0	0	0
hsa-miR-5093	0	0	0	0	0	0	0	0	0	0	0	0	0	0	0	0	0	0	0	0	0	0	0	0	0.259587
hsa-miR-5094	0	0	0	0	0	0	0	0	0	0	0	0	2.5707	0	0	0	0	0	1.84447	0.423312	0.647376	0	0	1.15071	0.519174
hsa-miR-5095	1.1574	6.43085	0	0.712195	0	0	1.29387	0	0	0	0.682923	0	1.54242	0.691	1.00043	0	0	0	0	0	0.647376	0	0	0	0
hsa-miR-5096	8.10181	20.9002	7.24185	6.40976	6.43395	0	5.82239	1.32464	2.61859	4.27521	0	0	5.65555	1.7275	3.5015	2.49355	0.523274	1.20806	1.47558	0.423312	0	1.12501	3.35432	0	1.29793
hsa-miR-5100	0	0.803856	0	0	0	0	0	0.662319	0	0	0	0.408152	0	0.691	0	0	0.523274	0	0	0	0	0	0.745404	0	0.519174
hsa-miR-511	0	1.60771	0	1.42439	3.21697	0	1.9408	0.662319	0	2.1376	0	3.26521	0.514141	5.528	4.00171	0	8.37239	0	4.42673	1.26994	0.647376	3.00002	17.517	2.01374	2.59587
hsa-miR-512-3p	0	0	0	0.712195	1.28679	0	0	0	0	0	0	0	0	0	0	0	0	0	0	0.846623	0	2.25002	3.72702	1.43839	0.519174
hsa-miR-512-5p	0	0	0	0	0	0	0	0	0	0	0	0	0	0	0	0	0	0	0	0	0	0	0	0	0
hsa-miR-513a-5p	0	0	0	0	0	0	0	0	0	0	0	0	0	0	0	0.623388	0	0	0	0	0	0	0	0	0
hsa-miR-513b	0	0	0	0	0	0	0	0	0	0	0	0	0	0	0	1.24678	0	0	0	0	0	0	0	0	0
hsa-miR-513c-3p	0	0	0	0	0	0	0	0	0	0	0	0	0	0	0	0	0	0	0	0	0	0	0	0	0
hsa-miR-513c-5p	0	0	0	0	0	0	0	0	0	0	0	0	0	0	0	0.623388	0	0	0	0	0	0	0	0	0
hsa-miR-514a-3p	0	0	0	0	0	0	0	0	0	0	0	0	0	0	0	1.24678	0	0	0	0.423312	0	0.375003	0	0	0
hsa-miR-514a-5p	0	0	0	0	0	0	0	0	0	0	0	0	0	0	0	0	0.523274	0	0	0	0	0	0	0	0
hsa-miR-514b-3p	0	0	0	0	0	0	0	0	0	0	0	0	0	0	0	0	0	0	0	0.423312	0	0	0	0	0
hsa-miR-515-3p	0	0	0	0	0	0	0	0	0	0	0	0	0	0	0	0	0	0	0	0	0	0	0	0	0
hsa-miR-515-5p	0	0	0	0	0	0	0	0	0	0	0	0	0	0	0	0	0	0	0	0	0	0.750005	0	0	0
hsa-miR-516a-5p	0	0	0	0.356098	1.93018	0	0	0	0	0	0	0	0	0	0	0	0	0	0.368894	0.423312	0	0	0.372702	1.15071	0.519174
hsa-miR-516b-3p	0	0	0	0	0	0	0	0	0	0	0	0	0	0	0	0	0	0	0	0	0	0.375003	0	0	0
hsa-miR-516b-5p	0	0	0	0	0	0	0	0	3.49145	0	0	0	0	0	0	0	0	0	0	0	0	0.750005	0.372702	0	0
hsa-miR-517-5p	0	0	0	0	0	0	0	0	1.74573	0	0	0	0	0	0	0	0	0	0	0	0	0	0	0	0
hsa-miR-517a-3p	0	1.60771	0	0	0	0	0	0	0	0	0	0	0	0	0	0	0	0	0	0	0	0.375003	0.372702	0.287678	0
hsa-miR-517b-3p	0	0	0	0	0	0	0	0	0	0	0	0	0	0	0	0	0	0	0	0	0	0.375003	0.372702	0	0
hsa-miR-5187-3p	0	2.41157	0	0	0	0	0	0	0	0	0	0	0	0	0	0	0	0	0	0	0.647376	0	0	0	0
hsa-miR-5187-5p	0	1.60771	2.41395	1.06829	0	9.78857	0	0	0	0	0	0	0	0.3455	0	0.623388	0	0	0	0.423312	0	0	0	0	0.259587
hsa-miR-5188	0	0	0	0	0	0	0.646933	0	0	0	0	0	0	0	0	0	0	0	0	0	0	0.375003	0	0	0
hsa-miR-5189	0	12.8617	14.4837	5.34146	8.36413	0	11.6448	0	6.9829	9.61922	26.634	26.5299	21.0798	21.421	1.00043	10.5976	7.84912	0	6.6401	17.7791	19.4213	0.375003	0	10.3564	1.03835
hsa-miR-518a-3p	0	0	0	0	0	0	0	0	0	0	0	0	0	0	0	0	0	0	0	0	0	0	0	0	0
hsa-miR-518b	0	0	0	0	0	0	0	0	0	0	0	0	0	0	0	0	0	0	0	0	0	1.50001	0.745404	0	0
hsa-miR-518c-3p	0	0	0	0	0	0	0	0	0	0	0	0	0	0	0	0	0	0	0	0	0	0	0	0	0
hsa-miR-518d-3p	0	0	0	0	0	0	0	0	0	0	0	0	0	0	0	0	0	0	0	0	0	0	0	0	0
hsa-miR-518e-3p	2.3148	0	0	0	0	0	0	0	0	0	0	0	0	0	0	0	0	0	0	0	0	0.375003	0	0	0
hsa-miR-518e-5p	0	0	0	0	0	0	0	0	0	0	0	0	0	0	0	0	0	0	0.737788	0.423312	0	0	0	0	0
hsa-miR-518f-3p	0	0	0	0	0	0	0	0	0	0	0	0	0	1.382	0	0	0	0	0	0	0	0	0	0	0
hsa-miR-5190	0	0	0	0	0	0	0	0	0	0	0	0.408152	0	0	0	0	0	0	2.21337	0.423312	0	0	0	0.287678	0
hsa-miR-5192	0	0	0	1.06829	0	0	0	3.3116	0	0	0	0	0	0	0	0	0	0	0	0	0	0	0	1.15071	0
hsa-miR-5193	0	0	0	0.712195	0	0	0	0	0.872863	1.0688	0	0.408152	0	2.764	0	0	0.523274	0.604031	0.368894	0.423312	0.647376	0	0	0.575355	1.55752
hsa-miR-5195-3p	0	0	0	0	0	0	0	0	0	0	0	0	0	0	0	0	0	0	0	0	0	0.375003	0	0.287678	0
hsa-miR-5196-3p	0	0	1.20698	0	0	1.63143	0.646933	0	0	0	0.682923	0	0	0	1.50064	0	0	0	0	0	0	1.50001	0.745404	0.287678	0
hsa-miR-5196-5p	0	0	0	0	0	0	1.29387	0	0	0	0	0	0	0	0	0	0	0	0	0	0	0	0	0	0
hsa-miR-5197-3p	0	0	0	0	0	0	0	0	0	0	0	0	0	0	0	0	0	0	0	0	0	0	0	0	0
hsa-miR-519a-3p	0	0	0	0	0	0	0	0	0	0	0	0	0	0	0	0	0	0	0	0	0	0	0	0	0
hsa-miR-519b-3p	0	0	0	0	0	0	0	0	0	0	0	0	0	0	0	0	0	0	0	0	0	0.750005	0	0	0
hsa-miR-519c-3p	0	0	0	0	0	0	0	0	0	0	0	0	0	0	0	0	0	0	0	0	0	0	0.745404	0	0
hsa-miR-519d	0	0	0	0	0	0	0	0	0	0	0	0	0	0	0	0	0	0	0	0	0	0	0	0	0
hsa-miR-519e-3p	0	0	0	0	0	0	0	0	0	0	0	0	0	0	0	0	0	0	0	0	0	0	0	0	0
hsa-miR-519e-5p	0	0	0	0	0	0	0	0	0	0	0	0	0	0	0	0	0	0	0	0	0	0	0	0	0
hsa-miR-520a-3p	0	0.803856	0	0	0	0	0	0	0	0	0	0	0	0	0	0	0	0	0	0	1.29475	0.375003	3.35432	0	0
hsa-miR-520a-5p	2.3148	0	0	0.712195	0	0	0	0	0	0	0	0	0	0	0	0	0	0	0	0	0	0	0	0	0
hsa-miR-520b	0	0	0	0	0	0	0	0	0	0	0	0	0	0	0	0	0	0	0	0	0	0	0	0	0
hsa-miR-520c-3p	0	0	0	0	0	0	0	0	0	0	0	0	0	0	0	0	0	0	0	0	0	0	0.372702	0	0
hsa-miR-520d-3p	0	0	0	0	0	0	0	0	0	0	0	0	0	0	0	0	0	0	0	0	0	1.12501	0	0	0
hsa-miR-520f	0	0.803856	0	0	0	0	0	0	0	0	0	0	0	0	0	0	0	0	0	0	0	0	0	0	0
hsa-miR-520g	0	0	0	0	0	0	0	0	0	0	0	0	0	0	0	0	0	0	0	0	0	0	0	0	0
hsa-miR-521	0	0	0	0	0	0	0	0	0	0	0	0	0	0	0	0	0	0	0	0	0	0	0	0	0
hsa-miR-522-3p	0	0	0	0	0	0	0	0	0	0	0	0	0	0	0	0	0	0	0	0	0	0	0	0	0
hsa-miR-524-3p	0	0	0	0	0	0	0	0	0	0	0	0	0	0	0	0	0	0	0	0	0	0	0	0	0
hsa-miR-525-3p	0	0	0	0	0	0	0	0	0	0	0	0	0	0	0	0	0	0	0	0	0	0.375003	0.372702	0	0
hsa-miR-525-5p	0	0	0	0	0	0	0	0	0	0	0	0	0	0	0	0	0	0	0	0	0	0	0	0	0
hsa-miR-526b-3p	0	0	0	0	0	0	0	0	0	0	0	0.408152	0	0	0	0	0	0	0	0	0	0	0	0	0
hsa-miR-526b-5p	0	0	0	0	0	0	0	0	0	0	0	0	0	0	0	0	0	0	0	0	0	0	0.745404	0	0
hsa-miR-527	0	0	0	0	0	0	0	0	0	0	0	0	0	0	0	0	0	0	0	0	0	0.375003	0	0	0
hsa-miR-532-3p	5.78701	15.2733	20.5186	16.3805	12.2245	8.15714	13.5856	3.97392	2.61859	19.2384	50.5363	19.9994	12.3394	23.1485	19.0081	13.7145	13.0819	9.06046	11.4357	5.92636	7.76851	23.6252	19.0078	7.7673	10.1239
hsa-miR-532-5p	93.7495	97.2665	115.87	124.634	58.5489	73.4143	90.5706	83.4522	158.861	41.6833	194.633	368.561	173.78	154.093	95.0407	216.939	171.634	116.578	186.66	199.803	165.081	461.253	258.282	166.853	207.15
hsa-miR-539-3p	0	5.62699	0	5.34146	2.57358	6.52571	0.646933	0	6.11004	0	0	2.44891	0	0	0	0	1.04655	3.62419	5.53341	2.11656	7.12113	0.375003	0.745404	13.2332	6.23008
hsa-miR-539-5p	0	0.803856	0	2.13659	0	0	0	0	0	0	0	0	0	0	0	0	0.523274	1.20806	1.10668	0	0.647376	0	0	3.45213	1.29793
hsa-miR-541-3p	1.1574	0	0	0	0	0	0	0	0	4.27521	0	0	2.05656	0	0	0	0	0	0	0	0	0	0	0	0.519174
hsa-miR-541-5p	0	0	0	0	0	0	0	0	0	0	0	0	0	0	0	0	0	0	0	0	0	0	0	0	0
hsa-miR-542-3p	2.3148	8.03856	1.20698	0	2.57358	0	0	3.3116	0	0	0	2.04076	0	0	0	5.6105	8.89567	3.02015	5.90231	4.23312	3.23688	5.62504	5.21783	4.60284	3.37463
hsa-miR-542-5p	0	0.803856	4.8279	0.712195	0	0	0	0	0	0	2.04877	0	0	0.3455	0.500214	0	0.523274	0.604031	0.368894	0.846623	0.647376	0.375003	2.23621	1.15071	0.519174
hsa-miR-543	6.94441	5.62699	0	8.90244	1.28679	0	15.5264	17.2203	4.36431	0	4.78046	7.75488	5.65555	2.073	2.50107	2.49355	2.0931	8.45643	8.11567	5.92636	16.8318	1.87501	0.372702	12.6578	11.1622
hsa-miR-544a	3.4722	0	0	0	0	0	1.9408	0	0	0	0	0	0	0	0	0	0	1.20806	0.368894	0.423312	0	0	0	0	0
hsa-miR-544b	0	0	0	0	0	0	0	0	0	0	0	0	0.514141	0	0	0	0	0	0	0	0	0	0	0	0
hsa-miR-545-3p	0	0	0	0.356098	0	0	0	0	0	0	0	0	0	0	0	0	0	0	0	0	0	0	0	0	0.519174
hsa-miR-545-5p	0	0	0	0	0.643395	0	0	0	0.872863	0	0	0	0	0	0	0	2.0931	0	0	1.26994	0	0	0.372702	0	0
hsa-miR-548a-3p	0	1.60771	0	2.13659	0.643395	0	2.58773	0	3.49145	0	0	0	0	0	0	0	0	0	0.368894	0.423312	0	0	0	0	0
hsa-miR-548a-5p	0	0	0	0	0	0	0	0	0	0	0	0	0	0	0	0	0	0	0	0	0	0	0	0.575355	0
hsa-miR-548aa	0	0.803856	1.20698	0	0	0	0	0	3.49145	0	0	0.408152	0	0	0	0	0	0	2.95115	0.423312	1.94213	0	1.11811	0.287678	0.77876
hsa-miR-548ab	0	0	0	0	0	0	1.29387	0	0	0	0	0	0	0	0	0	0.523274	0	0.368894	0	0	1.12501	0	0	0
hsa-miR-548ac	0	0	0	0	0	0	2.58773	0	0	0	0	0	0	0	0	0	0	0	0	1.26994	0	0	0	0	0
hsa-miR-548ae	0	0	0	0	0	0	0	0	0	0	0	0	0	0	0	0	0	0	0	0	0	0	0	0.287678	0
hsa-miR-548ag	0	0	0	0	0	0	0	0	0	0	0	0	0	0	0	0	0	0	0	0	0	0	0	0	0
hsa-miR-548ah-3p	0	4.01928	0	2.13659	1.28679	0	0	4.63623	0	0	0	0.816304	0	0	0	5.6105	2.0931	3.62419	4.42673	0.846623	0	0.750005	1.49081	1.43839	1.81711
hsa-miR-548ah-5p	4.62961	0	0	0	0	8.15714	0	0	0	0	0	0	0	0	0	3.74033	0	0.604031	0.737788	0	0	0	0	0	0
hsa-miR-548ai	0	1.60771	0	0	0	0	0	0	0	0	0	0	0	0	0	0	0.523274	0	0	0	0	0	0.745404	0.575355	0.519174
hsa-miR-548aj-3p	0	0	0	0	0	0	0	0	0	0	0	0	0	0	0	0	0	0	0.368894	0	0	0	0	0	0
hsa-miR-548aj-5p	1.1574	2.41157	4.8279	1.06829	0.643395	0	5.82239	0	1.74573	0	1.36585	7.34673	1.54242	0.3455	1.00043	3.11694	4.70947	3.02015	2.21337	5.92636	1.29475	9.75007	4.47242	2.87678	5.71091
hsa-miR-548ak	0	0	0	0	0	0	0	0	0	0	0	0	0	0	0	0	0.523274	0	0	0	0	0	0.372702	0	0
hsa-miR-548al	0	0	0	0	0	0	0	0	0	0	0	0	0	0	0	0	0	0	1.10668	0	0	0	0	0	0
hsa-miR-548am-3p	0	0	0	0	0	0	0.646933	0	0	0	0	0.816304	0	0	0	0.623388	0	0.604031	1.10668	0.846623	0	0	0.372702	0	0.259587
hsa-miR-548am-5p	0	0	1.20698	1.06829	0.643395	0	0	0.662319	0	0	2.04877	1.63261	0	0	0	1.24678	0	2.41612	1.47558	1.69325	0.647376	0.750005	0	0.575355	1.81711
hsa-miR-548an	0	0	0	0	0	0	2.58773	0	0	0	0	0	0	0	0	0	0	0	0	0	0.647376	0	0	0	0
hsa-miR-548ap-3p	0	0	0	0	0	0	0	0	0	0	0	0	0	0	0	0	0.523274	0	0	0	0	0	0	0	0
hsa-miR-548ap-5p	1.1574	0	0	0	0	0	0	0	0	0	0	0	2.05656	0	0	0	0	0	0	0.846623	0	0	0	0	0
hsa-miR-548aq-3p	4.62961	0.803856	4.8279	6.05366	4.50376	0	3.23466	0.662319	4.36431	0	2.73169	9.38749	1.02828	0	0	1.87017	3.13965	2.41612	3.68894	3.80981	3.88425	11.2501	7.82674	4.89052	4.93215
hsa-miR-548aq-5p	0	0	0	0	0	0	0	0	0	0	0	0	0	0	0	0	0	0	0	0	0	0	0	0	0
hsa-miR-548ar-3p	0	0	0	0	0	0	0	0	0	0	0	0	0	0	0	0	0	0	0	0	0	0	0	0	0.519174
hsa-miR-548ar-5p	2.3148	0	0	1.42439	1.28679	0	0.646933	0	1.74573	0	1.36585	4.89782	1.02828	0.3455	0.500214	1.24678	1.56982	0.604031	2.58226	2.11656	1.94213	7.50005	5.21783	3.16446	1.55752
hsa-miR-548as-3p	0	0	0	0	0	0	0	0	0	0	0	0	0	0	0	0	0	0	0	0	0	0	0	0.287678	0
hsa-miR-548as-5p	0	0	0	0	0	0	0	0	0	0	0	0	0	0	1.50064	0	1.04655	0.604031	0	0	0	0.375003	0	0.287678	0.259587
hsa-miR-548at-5p	0	0	0	0	1.28679	0	0	0	2.61859	0	0	0	0	0	0	0	0	0	1.10668	3.80981	0.647376	0.750005	0.372702	0	0.77876
hsa-miR-548au-3p	0	0	0	0	0	3.26286	0	0	0	0	0	0	0	0	0	0	0	0	0	0	0	0	0	0	0
hsa-miR-548au-5p	0	0.803856	0	0	0	0	0.646933	0.662319	0	0	0.682923	0	1.54242	0	0	0.623388	1.56982	1.20806	1.10668	0.846623	1.94213	2.25002	1.49081	0.863033	0
hsa-miR-548av-5p	0	0	0	0	0.643395	0	0	0	0	0	0	0	0	0	0	0	0	0	0	0	0	0.375003	0.372702	0	0
hsa-miR-548aw	0	0	0	0	0	0	0	0	0	0	0	0	0	0	0	0	1.04655	0	0	0	0	0	0	0	0
hsa-miR-548ax	0	0	0	1.78049	5.14716	0	3.23466	0	0	0	0	0	0	0.691	0	0	4.70947	2.41612	2.95115	0	2.5895	0	0	2.01374	3.11504
hsa-miR-548b-3p	0	0	0	0.356098	0	0	0	0	0	0	0	0.408152	0	0	0	0	0.523274	0.604031	0.368894	0.423312	0	0	0	0	0.519174
hsa-miR-548b-5p	0	0	0	0	0.643395	0	0	0	0	0	0	0.816304	0	0	0	0.623388	0	1.20806	1.47558	0.423312	0	0	0	0	0.259587
hsa-miR-548c-3p	1.1574	0	13.2767	0.356098	6.43395	0	0	7.94783	0.872863	0	0	1.22446	5.14141	2.073	6.00257	0	0.523274	0.604031	1.10668	1.26994	1.29475	0.750005	0.745404	0.287678	0.519174
hsa-miR-548c-5p	0	0.803856	0	0.712195	0	0	1.29387	0	0	0	0	2.04076	2.05656	0.691	0	0.623388	1.04655	0	0.737788	0.846623	0.647376	0.375003	0	0.287678	2.85545
hsa-miR-548d-3p	0	0.803856	0	0	0	0	0	0	0	0	0	0	0	0	0	0	0	0	0	0	0	1.12501	4.84512	0	0
hsa-miR-548d-5p	5.78701	4.01928	1.20698	2.84878	4.50376	0	1.9408	7.28551	1.74573	0	0	3.26521	3.59899	2.073	5.00214	3.74033	3.66292	3.62419	6.6401	7.61961	1.94213	6.00004	0	7.19194	7.52802
hsa-miR-548e	9.25921	4.82313	14.4837	7.83415	19.9452	3.26286	26.5242	16.558	0	11.7568	0	11.8364	13.3677	3.8005	6.50278	4.36372	8.89567	9.06046	9.22236	5.50305	5.82638	7.50005	7.45404	12.0825	8.04719
hsa-miR-548f	0	0	0	0	0	0	0	0	0	0	0	0.816304	0	0	0	0	0	0	0	0	0	0	0	0	0
hsa-miR-548g-3p	0	0	0	0	0	0	0	0	0	0	0	0	0	0	0	0	0	0	0	0	0	0	0	0	0
hsa-miR-548g-5p	0	3.21542	1.20698	0.712195	3.21697	0	1.29387	1.32464	6.9829	0	0.682923	4.08152	1.02828	0.3455	0.500214	3.11694	1.56982	2.41612	3.68894	3.80981	0.647376	9.75007	4.84512	4.89052	5.19174
hsa-miR-548h-3p	0	0.803856	0	2.84878	5.14716	0	3.8816	1.32464	0	0	1.36585	0.816304	0	0.3455	0	1.87017	1.04655	0.604031	0.368894	0.846623	4.53163	1.12501	1.49081	0.575355	0.519174
hsa-miR-548h-5p	0	0.803856	1.20698	2.13659	1.93018	0	1.29387	0	1.74573	0	0	5.30597	1.02828	0	0	3.11694	1.04655	1.20806	1.10668	4.65643	1.94213	8.25006	5.96323	2.01374	3.37463
hsa-miR-548i	1.1574	0	0	0	0	0	0	0	0	0	0	0	0	0	0	0	0	0	0.368894	0	1.29475	0.375003	0	0.575355	0.519174
hsa-miR-548j	1.1574	1.60771	0	0	1.93018	0	1.9408	2.64928	1.74573	0	0	0.816304	0.514141	1.7275	0	1.24678	1.56982	0.604031	0.368894	1.26994	2.5895	0.375003	1.49081	2.30142	1.29793
hsa-miR-548k	12.7314	22.508	13.2767	21.0098	21.8754	1.63143	16.1733	37.0899	16.5844	0	9.56093	16.3261	10.797	6.5645	3.00128	18.7017	24.0706	20.537	26.1915	22.8588	16.1844	17.6251	11.1811	31.0692	32.1888
hsa-miR-548l	0	0	0	0	1.28679	0	0	0	0	0	4.78046	1.63261	0	0	0	0.623388	0	0.604031	1.10668	0	2.5895	1.12501	0.745404	0.575355	0
hsa-miR-548n	3.4722	0	0	0.712195	0	0	0	0	2.61859	0	0	0	0	0	0	0	0.523274	3.02015	1.84447	3.38649	0	1.50001	0.745404	0.287678	1.29793
hsa-miR-548o-3p	3.4722	12.0578	8.44883	8.90244	8.36413	3.26286	7.11626	2.64928	14.8387	0	4.09754	15.1016	2.05656	3.455	2.00086	14.3379	13.6051	9.66449	12.5424	10.5828	14.2423	6.00004	6.33593	12.0825	11.1622
hsa-miR-548o-5p	0	1.60771	1.20698	0.356098	0	0	1.29387	0.662319	0	1.0688	0.682923	2.04076	1.54242	0	0	0.623388	2.0931	0.604031	1.10668	0.846623	0	0.750005	1.11811	0	1.55752
hsa-miR-548p	0	0	0	0	0	0	0	0	0	0	0	0	0	0	0	0	0	0	0	0	0	0	1.11811	0	0
hsa-miR-548q	0	0	0	0	0	0	0	0	0	0	0	0	0	0.3455	0	1.87017	0.523274	0	1.84447	0	0	4.50003	0	0.863033	0.519174
hsa-miR-548s	0	0	0	0	0	0	0	0	0	0	0	0	0	0	0	0	0	0	0	0	0	0	0	0.575355	0
hsa-miR-548t-3p	0	0	1.20698	0	0	1.63143	0.646933	0	0	0	0.682923	0	0	0	1.00043	0	0.523274	0.604031	0.737788	2.53987	0.647376	0.750005	0	0.575355	0.77876
hsa-miR-548t-5p	0	0	0	0	0	0	0	0	0	0	0	0	0	0	0	0	0	0	0	0	0	0.375003	0.745404	0	0.259587
hsa-miR-548u	1.1574	0	0	0	0	0	0	0	0	0	0	0	0	0	0	1.24678	0	0	0	0	0	0	1.49081	3.73981	2.85545
hsa-miR-548v	0	0	0	0	0	0	0	0	0	0	0	0	0	0	0	0	0	0	0	0	0	0	0	0	0
hsa-miR-548w	2.3148	0	0	0	0	0	0	0	0	0	0	0	0	0	0	0	0	0	0	0	0	0.750005	2.23621	0	0
hsa-miR-548x-5p	1.1574	0.803856	3.62093	2.49268	3.21697	0	2.58773	0	3.49145	0	0.682923	7.34673	2.05656	0	1.50064	1.87017	2.61637	0.604031	3.32005	2.96318	3.23688	6.75005	6.70863	4.02749	3.11504
hsa-miR-548y	0	0	0	1.06829	0	0	0	0	0	0	0	0.408152	0	0	0	0	0	0	0	0.423312	0	0	0	1.15071	0
hsa-miR-548z	1.1574	0.803856	2.41395	0.712195	1.93018	0	4.52853	0	0	1.0688	0.682923	0.408152	0	0.691	0	0	0.523274	0	1.10668	0.846623	0.647376	0.750005	0.372702	0.287678	0.77876
hsa-miR-549	0	0	0	0	0	0	0	0	0	0	0	0	0	0	0	0.623388	0	0	0	0	0	0	0	0	0
hsa-miR-550a-3-5p	0	0	0	0	0	3.26286	0.646933	0.662319	0	0	0	0.408152	0	0.691	0	0.623388	1.04655	1.81209	0.737788	0	0.647376	0	0.372702	0.575355	0.519174
hsa-miR-550a-3p	2.3148	4.82313	9.6558	9.97073	3.21697	0	12.9387	6.62319	3.49145	7.48162	8.878	13.469	6.68383	5.528	11.0047	3.74033	6.80257	4.22822	6.6401	7.61961	2.5895	26.2502	8.94484	6.32891	5.45132
hsa-miR-550a-5p	3.4722	4.01928	14.4837	2.49268	2.57358	19.5771	3.23466	8.61015	6.11004	1.0688	5.46339	5.30597	8.22625	11.747	10.5045	19.9484	6.80257	9.66449	6.6401	5.92636	4.53163	6.75005	5.59053	4.89052	4.67256
hsa-miR-550b-2-5p	2.3148	5.62699	12.0698	8.54634	7.07734	3.26286	9.05706	5.96087	6.9829	6.41281	7.51216	13.8772	7.71211	4.4915	11.0047	3.74033	6.27929	0.604031	5.53341	9.73617	2.5895	22.1252	8.19944	4.60284	3.8938
hsa-miR-550b-3p	0	0	0	0.712195	1.93018	0	0	0	0	0	0.682923	0.408152	2.05656	0	0	0	0	0.604031	0.368894	0.846623	0.647376	0.375003	0.372702	0.287678	1.03835
hsa-miR-551a	0	0	0	0	0	0	0	0	0	0	0	0	0	0	0.500214	1.24678	0.523274	0	0	0.423312	0.647376	0	0.372702	0	0
hsa-miR-551b-3p	0	0	0	0	0	0	0	0	0	0	0	0.408152	0	0	0.500214	0	0	0	0.368894	0	0	0	0	0.575355	0.259587
hsa-miR-551b-5p	0	0	0	0	0	0	0	0	0	0	0	0	0	0	0	0	0	0	0	0	0	0	0	0	0
hsa-miR-552	0	0	0	0	0	0	0	0	0	0	0	0	0	0	0	0	0	0	1.10668	0.423312	0	0	0	0	0
hsa-miR-554	2.3148	0	0	0	0	0	0	0	0	0	0	0	0	0	0	0	0	0	0	0	0	0	1.11811	0	0
hsa-miR-556-3p	0	0	0	0	0	0	0	0	0	0	0	0	0	0	0	0	0.523274	0	0	0.423312	0	0.375003	0.372702	0	0
hsa-miR-556-5p	0	0	0	0	0	0	0	2.64928	0	0	0.682923	0	0	0	0	1.24678	0	0	1.84447	0	1.94213	0	0	0	1.55752
hsa-miR-5571-3p	0	0	0	0	0	0	0	0	0	0	0	0	0	0	0	0	0	0	0	0	0	0.375003	0	0	0
hsa-miR-5572	0	0	0	0	0	0	0	0	0	0	0	0	0	0	0	0	0	0	0	0	0.647376	0	0	0	0
hsa-miR-5579-3p	0	0	0	2.49268	0	0	0.646933	7.94783	3.49145	0	0	0	2.5707	1.382	2.50107	1.24678	0.523274	1.81209	0.368894	0.846623	0.647376	0.375003	0.745404	1.15071	1.03835
hsa-miR-5581-3p	0	0	0	2.13659	1.28679	0	1.29387	0	0	0	0.682923	1.63261	5.14141	3.455	0.500214	0	0	1.81209	1.47558	0	0	1.12501	1.11811	0.575355	0.259587
hsa-miR-5581-5p	0	0	0	0	0	0	0	0	0	0	0	0	0	0	0.500214	0	0	0	0	0	0	0	0	0	0
hsa-miR-5582-3p	0	0	0	0	0	0	0	0	0	0	0	0	0	0	0	0	0	0	0	0	0.647376	0	0	0	0
hsa-miR-5582-5p	0	0	0	0	0	0	0	0	0	0	0	0	0	0	0	0	1.04655	0	0	0	0	0	0.372702	0	0
hsa-miR-5583-3p	0	0	0	0	0	0	0	0	0	0	0	0	0	0	0	0	0	0	0	0	0	0	0	0.575355	0
hsa-miR-5584-3p	0	0	0	1.06829	0	0	0	3.3116	0	0	0	0	0	0	0	0	0	0	0	0	0	0	0	0	0
hsa-miR-5584-5p	0	0	0	0	0	0	0	0	0	0	0	0	0	0	1.00043	0	0	0	0.737788	0	0	0	0	0	0
hsa-miR-5585-3p	3.4722	5.62699	4.8279	1.06829	4.50376	0	0.646933	1.98696	0	0	0.682923	3.26521	2.05656	0.691	0	0	0.523274	0	1.10668	1.26994	0.647376	0.375003	0	0.287678	0.259587
hsa-miR-5585-5p	0	1.60771	0	0	0	0	0	0	0	0	0	0	0	0.3455	0	0.623388	0	0	0	0	0	0	0	0.287678	0.259587
hsa-miR-5586-3p	0	0	0	0	0	0	0	0	0	0	0	0	0	0	0	0	0	0	0	0	0	0	0	0	0
hsa-miR-5586-5p	0	0	0	0	0	0	0	0	0	0	0	0	0	0	0	0	0	0	0	0	0	0	0	0	0
hsa-miR-5587-3p	0	0.803856	3.62093	1.06829	0.643395	0	4.52853	0	0	0	0.682923	0.408152	0	0.691	0	0.623388	0	0.604031	0.737788	1.26994	2.5895	0.375003	0.745404	0.863033	1.03835
hsa-miR-5587-5p	0	0	0	0	0	0	0	0	0	0	0	0	2.05656	0	0	0	0	0	0	0	0.647376	0.375003	0	0.287678	0
hsa-miR-5588-3p	0	0	0	0.356098	0	3.26286	0	0	0	0	0.682923	0.408152	0	0	0	0	0	0	0	0	0	0.375003	0	0.287678	0
hsa-miR-5588-5p	1.1574	1.60771	2.41395	0.712195	1.93018	19.5771	0.646933	3.97392	2.61859	0	4.09754	3.26521	0	1.0365	3.00128	4.98711	4.1862	1.81209	3.68894	4.23312	0.647376	0	1.49081	0.863033	0
hsa-miR-5589-3p	0	0	0	0	0	1.63143	0	0	0	0	0	0	0	0	0	5.6105	1.56982	1.20806	0.368894	0.423312	0	0	0	0	0
hsa-miR-5589-5p	0	0	0	0	0	0	0	0	0	0	0	0	0	0	0	3.11694	0	0	0	0	0	0	0	0	0
hsa-miR-5590-3p	0	0	0	0	0	0	0	0	0	0	0	0.408152	0	0	0	0	0	0	0	0.423312	0	0	0	0	0
hsa-miR-5590-5p	0	0	0	0	0	0	0	0	0	0	0	0	0	0	0	1.24678	0	0	0	0.846623	0	0	0	0	0
hsa-miR-5591-3p	0	0	0	0	0	0	0	0	0	0	0	0	0	0	0	0	0	0	0	0	0	0	0	0	0
hsa-miR-561-3p	0	0	0	0	0	0	0	0	0	0	0	0	0	0	0	0	0	0	0	0	0	0	0	0	0
hsa-miR-561-5p	0	0	0	0.356098	0	0	0	0	0	0	0	1.22446	0	0	0	0	0	0	0	1.26994	0	0.375003	0	0	0
hsa-miR-564	0	0	0	0	0	0	0	0	0	0	0	0	0	0	0	0	0	0	0	0	0	0	0	0	0
hsa-miR-566	0	0	0	0.356098	0	0	0	0	0	0	0	0	0	0	0	0	0	0	0	0	0	0	0	0	0
hsa-miR-5680	0	1.60771	0	0	0	0	0	0	0	0	0	0	0	0	0	0	0	0	0.737788	0.846623	0	0	0	0	0
hsa-miR-5681a	0	0	0	0	0	0	0	0	0	0	0	0	0	0	0	0	0	0	0	0	0	0	0	0	0
hsa-miR-5682	0	0	0	0	0	0	0	0	0	0	0	0	0	0	0	0	0	0	0	0	0	0	0	0	0
hsa-miR-5683	0	3.21542	2.41395	0	4.50376	0	5.82239	3.97392	4.36431	0	0	3.67337	0	0	0	4.36372	0	1.20806	2.58226	2.96318	1.29475	8.25006	1.49081	1.43839	3.8938
hsa-miR-5684	0	0	0	0.712195	0	0	0.646933	0	0	2.1376	0	0.408152	0	0.3455	0	0	0	0	0.368894	0	1.29475	0	0	0	0.77876
hsa-miR-5685	0	0	0	0	0	0	0	0	0	0	0	0	0	0	0	0	1.56982	0	0	0.423312	0	0	0	0	0
hsa-miR-5687	0	0	0	0	0	0	0	0	0	0	0	0	0	0	0	0	0	0	0	0	0	0	0	0	0
hsa-miR-5688	0	0	0	0	0	0	0	0	0	0	0	0	0	0	0	0	0	0	0	0	0	0	0	0	0
hsa-miR-5689	0	0	0	0	0	0	0	0	0	0	0	0	0	0	0	0	0	0	0	0.846623	0	0	0	0	0
hsa-miR-5690	0	0	0	0	0	0	0	0	0	0	0	0	0	0	0	0	0	0	0	0	0	1.50001	0	0	0
hsa-miR-5691	0	0	0	0	0	0	0	0	0	0	0	0	0	0	0	0	0	0	0.737788	0	0	0	0	0	0
hsa-miR-5694	0	0	0	0	0	0	0	0	0	0	0	0	0	0	0	0	0	0	0	0	0	0	0.372702	0.863033	0.259587
hsa-miR-5695	0	0	0	1.78049	0	0	0	0	0	0	0	0	0	0	0	0	0	0	0.737788	0	0	1.12501	0	0.287678	1.29793
hsa-miR-5696	0	0	0	0	0	0	0.646933	0	0	0	0	0	0	0	0	0	0	0	0	0	0	0	0.372702	0	0.259587
hsa-miR-5697	0	0	1.20698	0	0	0	0	0	0	0	0	0	0	0	0	0	0	0	0.368894	0	0	0	0	0	0
hsa-miR-5698	0	0	0	0	0.643395	0	0	0	0	0	0	0	0	0	0	0	0	0	0	0	0	0	0	1.15071	0.519174
hsa-miR-5699	0	0	0	0	0	0	0	0	0	0	0	0.408152	0	0	0	0	0	0	0	0	0	0	0	0.863033	0
hsa-miR-570-3p	0	0	0	0	3.21697	0	0	0	0	0	0	0	0	0	1.00043	0	0	0	0	0.423312	0.647376	0.750005	1.49081	0	0
hsa-miR-570-5p	0	0	0	0	0	0	0	0	0	0	0	0	0	0	0	0	0	0	0	0	0	0	0	0.287678	0.519174
hsa-miR-5700	0	0	0	0	0	0	0	0	0	0	0	0	0	0	0	0	0	0	0	0	0	0	0	0	0
hsa-miR-5701	0	0	0	0	0	0	0	0	0	0	0	0	0	0	0	0	0	0	0	0	0	0	0	0	0
hsa-miR-5703	0	0	0	0	0	0	0	0	0	3.20641	0	0	0	0	0	0	0	0	0	0	0	0	0	0	0
hsa-miR-5704	0	0	0	0	0	0	0	0	0	0	0	0	0	0	0	0	0	0	0	0	0	0	0	0	0.519174
hsa-miR-5705	0	0	0	0	0	0	0.646933	0	0	0	0	0	0	0	0	0.623388	0	0	0	0	0	0	0	0	0
hsa-miR-5706	0	0	0	0	0	0	0	0	0	0	0	0.408152	0.514141	0	0	0	1.04655	0.604031	0.368894	0.423312	0	0.375003	0.745404	0	0.259587
hsa-miR-5707	0	0	1.20698	0	0	0	0	0	0	0	0	0	0	0	0	0	0	0	0	0	0	0	0	0	0.259587
hsa-miR-572	0	0	0	0	0	0	0	0	0	0	0	0	1.54242	0	0	0	0	0	0	0	0	0	0	0	0
hsa-miR-573	0	0	0	0	0	0	0	0	0	0	0	0	2.5707	0	0	0	1.56982	0	0	0	0	0	0	0	0
hsa-miR-574-3p	39.3517	49.0352	47.072	38.8146	37.3169	216.98	44.6383	28.4797	27.0587	20.3072	55.9997	86.5282	84.3191	83.2655	51.5221	413.307	109.888	159.464	85.2146	175.674	44.6689	117.001	100.63	86.591	34.525
hsa-miR-574-5p	5.78701	9.64627	10.8628	17.0927	6.43395	6.52571	3.8816	10.5971	6.9829	7.48162	21.1706	15.9179	14.3959	33.168	11.5049	54.2348	17.2681	15.7048	12.5424	17.7791	6.47376	21.3751	18.2624	15.2469	8.04719
hsa-miR-575	0	0	0	0.356098	0	0	0	0	0	0	0	0	0	0	0	0	0	0	0	0.423312	0	0	0	0	0
hsa-miR-576-3p	2.3148	1.60771	3.62093	3.20488	0	0	0	5.96087	0	0	0	0	0	0	4.50193	2.49355	0	0.604031	3.32005	0.423312	2.5895	1.12501	0	3.16446	6.48967
hsa-miR-576-5p	10.4166	24.9195	8.44883	24.5707	22.5188	8.15714	14.8794	10.5971	19.203	22.4449	15.7072	35.9174	10.2828	11.747	15.5066	6.23388	27.2103	21.7451	25.8226	33.0183	5.82638	71.2505	31.6797	37.3981	31.6696
hsa-miR-577	0	0	0	0	0	0	0	0	0	5.34401	0	0	0	0	0	0	0.523274	0	0.737788	0	0	0	0.745404	0	0
hsa-miR-578	0	0	0	0	0	0	0	0	0	0	0	0	0	0	0	0	0	0	0	0	0	0	0	0	0
hsa-miR-579	0	0	0	1.42439	1.28679	0	0	0	0	0	0	0	0	0	0	0	0	0	0	0	0	0.375003	0	0	0.519174
hsa-miR-580	0	0.803856	3.62093	0	0.643395	0	0	0	0	0	0	0	0	0	0	2.49355	1.04655	1.20806	2.21337	2.53987	1.29475	0.375003	0	1.43839	2.33628
hsa-miR-581	0	0	0	0	0.643395	0	0	0	0	0	0	1.22446	0	0	0	0	0	0	0.368894	0	0	0	0.745404	0	0.259587
hsa-miR-582-3p	4.62961	1.60771	0	1.78049	3.86037	0	0	0	1.74573	0	3.41462	4.48967	0	0	0	0	36.1059	7.24837	6.6401	2.96318	5.82638	16.5001	21.9894	2.01374	14.7964
hsa-miR-582-5p	0	0	0	1.78049	0.643395	0	0	0	0	1.0688	2.04877	1.63261	0	0	0	0	7.32584	0.604031	3.68894	1.26994	0.647376	5.25004	5.96323	1.72607	1.81711
hsa-miR-583	25.4628	30.5465	49.486	57.3317	19.9452	9.78857	12.2917	39.7392	68.0833	23.5137	25.9511	40.407	75.5787	38.696	49.021	22.442	19.8844	24.1612	52.383	24.9754	40.1373	13.1251	6.33593	38.8365	50.6194
hsa-miR-584-3p	3.4722	0	0	0.356098	0	0	0	0	0	0	0	0.408152	0	0	0	0	1.04655	0	0.737788	0	0	0	0.745404	0	0
hsa-miR-584-5p	616.895	806.267	610.73	1089.66	336.495	340.968	398.51	922.611	885.956	430.727	564.095	537.944	784.579	685.127	1158.5	559.803	624.266	765.911	798.287	720.053	892.083	208.876	189.705	615.918	806.796
hsa-miR-585	0	0	0	0	0	0	0	0	0	0	0	0	0	0	0	0	0	0	0	0	0	0	0	0	0
hsa-miR-587	0	0	0	1.06829	0	0	0	0	0	0	0	0	0	0	0	0	0	0	0	0	0	0.375003	0.372702	0	0
hsa-miR-588	0	0	0	0	0	0	0	0	0	0	0	0	0	0	0	0	0	0	0.368894	0.423312	0	0	0	0	0
hsa-miR-589-3p	1.1574	4.01928	6.03488	3.56098	5.79055	0	7.11626	1.32464	4.36431	5.34401	2.04877	1.63261	7.19797	1.382	0.500214	3.11694	3.66292	1.20806	6.6401	7.61961	3.23688	4.12503	1.11811	5.1782	1.03835
hsa-miR-589-5p	133.101	97.2665	137.595	101.132	155.702	102.78	93.1583	113.257	146.641	90.8482	267.023	210.606	185.091	130.599	127.054	155.847	169.018	77.3159	139.811	92.2819	179.323	119.626	169.207	112.77	118.631
hsa-miR-590-3p	0	1.60771	0	3.56098	5.14716	0	5.82239	0	3.49145	0	0	0.816304	0	0	0	0.623388	3.13965	1.81209	0.737788	3.80981	1.29475	4.87503	3.35432	5.1782	3.11504
hsa-miR-590-5p	0	0	1.20698	0	0.643395	0	0	0	2.61859	0	0	0	0	0	0	1.24678	0	0	0.368894	0.423312	0	1.12501	0	0	0.259587
hsa-miR-591	0	0	0	0	0	0	0	0	0	10.688	0	0	0	0	0	0	0	0	0	1.69325	0	0	0	0	0
hsa-miR-592	3.4722	0	0	0	0	0	0	0	0	0	0	1.63261	0	0	0	11.8444	2.61637	1.81209	1.84447	0.423312	0	1.12501	0	0	0.77876
hsa-miR-593-5p	0	0	0	0	0	0	0	0	0	0	0	0	0	0	0	0	0	0	0	0	0	0	0	0	0
hsa-miR-596	1.1574	0	0	0	0	0	0	0.662319	0	0	0	0	0.514141	0	0.500214	0	0	0	0	0	0.647376	0	0	0.863033	0
hsa-miR-597	2.3148	0	0	0	0	0	1.29387	0	0	0	0	0	0	0	0	0	0	0	0	0	0	0	0	0	0
hsa-miR-598	3.4722	4.01928	2.41395	3.91707	3.86037	3.26286	1.29387	3.97392	3.49145	17.1008	4.78046	3.67337	0	6.219	2.50107	5.6105	7.32584	9.06046	11.8046	8.88955	12.9475	13.1251	5.59053	5.1782	9.08554
hsa-miR-599	0	0	0	0	0.643395	0	0	0	0	0	0	0.816304	0	0	0	0	0	0.604031	0	0	0	0.375003	0	0	0.259587
hsa-miR-600	0	1.60771	1.20698	0.712195	0	0	1.29387	4.63623	0	0	0	0	0	0	0	0	0	0	0.737788	0	0	0	0.372702	0	0
hsa-miR-602	0	0	0	0	0	0	0	0	0	0	0	0	0	0	0	0	0	0	0	0	0	0	0	0	0
hsa-miR-604	0	0	0	0.356098	0	0	3.23466	0	0	0	0	0	0	0	0	0	0	0.604031	0	0	0	0	0	0.863033	0.519174
hsa-miR-605	0	0	8.44883	0.712195	0	0	0	0	0	0	1.36585	0	2.5707	0	0	0	0	0	0	0	0	0	0	0	0.519174
hsa-miR-607	0	0	0	0	0	0	0	0	0	0	0	0	0	0	0	0	0	0	0	0	0	0	0	0	0
hsa-miR-608	0	0	0	0	0	0	0	0	0	0	0	0	0	0.3455	0	0	0	0	0	0	0	0	0	0	0
hsa-miR-609	0	0	0	0	0	0	0	0	0	3.20641	0	0	0	0	0	0	0	0	0	0	0	0	0	0	0
hsa-miR-610	0	0.803856	0	0	0	0	0.646933	0	0	0	0	0	0	0	0	0	0	0	0	0	0	0	1.86351	0	0.519174
hsa-miR-611	0	0	0	0	0	0	0	0	0	0	0	0	0	0	0	0	0	0	0	0	0	0	0	0	0
hsa-miR-612	0	0	0	0	0	0	0	0	0	0	0	0	0	0	0	0	0	0	0	0	0	0	0	0.287678	0
hsa-miR-614	0	0	0	0	0	0	0	0	0	0	0	0	0	0	0	0	0	0	0.737788	0	0	0	0	0	0
hsa-miR-615-3p	0	0	1.20698	2.13659	0.643395	4.89428	0	1.32464	0	0	0	0.816304	1.02828	0	2.00086	0	1.56982	0	0	0	0	1.87501	7.08134	1.15071	0
hsa-miR-615-5p	0	0	0	0	0	0	0	0	0	0	0	0	0	0	0	0.623388	0	0	0	0	0	0.375003	0	0	0
hsa-miR-616-3p	0	0	0	0.712195	0	1.63143	0	0	1.74573	0	0	1.63261	0	0	0	0	0	0.604031	0.368894	0.423312	0	0.375003	0	0	0.259587
hsa-miR-616-5p	3.4722	7.2347	6.03488	3.91707	7.72074	4.89428	5.82239	1.32464	2.61859	0	4.09754	1.63261	2.5707	2.764	3.5015	13.0912	7.32584	5.43628	8.85346	3.80981	3.88425	4.87503	7.82674	4.31517	5.19174
hsa-miR-617	0	0	0	0	0	0	0	0	0	0	0	0.408152	0	0	0	0	0	0	0	0	0	0	0	0	0
hsa-miR-618	0	9.64627	1.20698	2.13659	0	0	1.29387	0	0	0	0	0.816304	0	4.146	0	11.8444	2.0931	1.81209	0.737788	0	0.647376	2.25002	2.60891	2.01374	0.519174
hsa-miR-623	0	0	0	0	0	0	0	0	0	0	0	0	0	0	0	0	0	0	0	0	0	0	0	0	0
hsa-miR-624-3p	0	2.41157	4.8279	0.356098	0	0	1.29387	0	2.61859	0	0	1.22446	0	0	0.500214	0	0.523274	0	0	0.846623	0	0	0.372702	0	0
hsa-miR-624-5p	0	0	0	1.06829	0	0	0	0	0	0	0	1.63261	0	0	0	0	0	0	0.737788	0.846623	1.29475	1.12501	0.745404	0.287678	1.81711
hsa-miR-625-3p	52.0831	90.8357	98.972	33.1171	79.781	27.7343	20.0549	19.2073	82.0491	16.032	25.9511	24.4891	27.2495	21.421	84.036	13.0912	53.8973	36.8459	27.6671	85.509	34.9583	20.2501	16.7716	94.3583	38.1593
hsa-miR-625-5p	236.11	160.771	181.046	48.7854	172.43	601.997	79.5727	158.294	99.5064	398.663	221.267	42.4478	92.0312	27.9855	61.0261	31.1694	52.8507	29.5975	41.3162	39.368	146.954	29.2502	113.674	48.6175	25.6991
hsa-miR-626	0	0	0	0	0	0	0	0	0	0	0	0	0	0	0	0	0	0	0	0	0.647376	0	0	0	0
hsa-miR-627	13.8888	4.82313	3.62093	0.712195	3.86037	0	2.58773	3.97392	1.74573	5.34401	0	4.48967	0	0.3455	0.500214	4.36372	6.80257	0.604031	2.95115	0	11.6528	0.750005	13.79	3.45213	3.11504
hsa-miR-628-3p	6.94441	5.62699	9.6558	5.34146	7.07734	0	9.70399	1.98696	7.85577	2.1376	0	8.97934	8.74039	7.9465	11.0047	2.49355	9.41894	5.43628	8.11567	11.4294	7.76851	6.00004	7.45404	11.5071	14.2773
hsa-miR-628-5p	6.94441	4.82313	3.62093	5.34146	5.79055	0	10.3509	1.32464	7.85577	0	2.73169	4.48967	2.05656	2.764	1.50064	5.6105	10.9888	7.24837	10.6979	11.4294	7.76851	6.37504	6.70863	8.34265	15.5752
hsa-miR-629-3p	1.1574	0.803856	0	1.06829	0	3.26286	0	0	0	0	1.36585	0.816304	0	0	1.00043	0.623388	2.0931	0	0.368894	0.423312	0	3.75003	1.11811	0.575355	0
hsa-miR-629-5p	21.9906	19.2925	9.6558	10.6829	19.3018	1.63143	31.6997	13.9087	20.9487	2.1376	57.3656	14.2853	41.1313	22.803	14.5062	17.4549	15.175	7.8524	19.1825	19.4723	47.9058	19.1251	16.3989	7.47962	18.9498
hsa-miR-631	0	0	0	0	0	0	0	0	0	0	0	0	0	0	2.00086	0	2.0931	0	0	0	0	2.25002	0	0.863033	0.519174
hsa-miR-635	0	0	0	0	0	0	0	0	0	0	0	0	0	0.3455	1.50064	0	0	0	0	0	0	0	0	0	0
hsa-miR-636	3.4722	2.41157	2.41395	4.27317	0.643395	24.4714	1.29387	3.3116	4.36431	3.20641	62.829	11.0201	10.2828	10.365	14.006	3.11694	0	0.604031	2.58226	3.38649	3.23688	3.75003	8.19944	4.31517	2.59587
hsa-miR-640	0	0	0	0	0	0	0	0	0	0	0	0	0	0	0	0	0.523274	2.41612	0.368894	0.846623	0	0	0	1.15071	0
hsa-miR-641	4.62961	0.803856	0	0.356098	5.14716	0	1.29387	0	2.61859	0	4.09754	4.08152	0	2.073	0	3.74033	0.523274	2.41612	3.68894	3.80981	3.88425	4.87503	0	7.7673	2.85545
hsa-miR-642b-3p	0	0	0	0	0	0	0	0	0	0	4.78046	0	0	0	0	0	0	0	0	0	0.647376	0.750005	0.372702	0.287678	0
hsa-miR-642b-5p	4.62961	1.60771	1.20698	0	1.93018	0	0	3.3116	2.61859	0	6.14631	1.22446	3.08484	1.7275	3.5015	0.623388	0.523274	0	1.10668	0.423312	0	0.750005	5.59053	4.60284	1.03835
hsa-miR-643	0	0	0	0	0	0	0	0	0	0	0	0	0	0	0	0	0	0	0	0	0	0	0	0	0.259587
hsa-miR-644a	0	0	0	0	0	0	0	0	0	0	0	0	0	0	0	0	0	0	0	0	0	0.375003	0	0	0
hsa-miR-644b-3p	1.1574	0	0	0.356098	1.93018	0	0	0	0	3.20641	0.682923	0	0	0.691	0	1.24678	0	1.20806	1.10668	0.423312	0.647376	2.62502	2.60891	2.5891	2.07669
hsa-miR-644b-5p	0	0	0	0	0.643395	0	0	0	0.872863	0	2.73169	0	0	0.691	1.00043	0	1.56982	1.20806	0.737788	2.96318	1.29475	0	0	1.43839	2.59587
hsa-miR-645	0	0	0	0	0	0	0	0	0	0	0	0	0	0	0	0	0	0	0	0	0	0	0	0	0
hsa-miR-650	0	0	0	0	0	0	0	0	0	0	0	0	0	0	0	0	0	0	0.368894	0	0	0	0	0	0
hsa-miR-651	0	1.60771	1.20698	3.56098	8.36413	0	0.646933	0	3.49145	0	1.36585	7.34673	0	2.4185	0	0.623388	5.75602	1.20806	5.16452	1.26994	1.94213	0.750005	6.33593	1.43839	1.81711
hsa-miR-652-3p	107.638	109.324	103.8	130.688	115.168	138.671	105.45	111.932	92.5235	149.632	342.145	226.116	134.705	150.293	141.561	87.8978	116.167	104.497	105.135	170.171	154.723	218.626	183.369	108.455	138.619
hsa-miR-652-5p	0	0	0	0	0.643395	0	0	0	0	0	0	0.408152	1.02828	0	0	0	0.523274	0	0.368894	0.423312	0	0	0.372702	0	0
hsa-miR-653	31.2498	46.6236	9.6558	15.3122	9.00753	0	29.7589	14.571	29.6773	19.2384	2.73169	8.97934	2.5707	6.91	0.500214	8.72744	21.9775	48.3225	41.3162	24.1288	106.17	4.50003	2.60891	172.894	64.8967
hsa-miR-654-3p	217.591	225.883	96.558	263.868	80.4243	158.249	113.213	111.27	196.394	96.1922	28.6828	140.404	252.957	166.186	180.577	56.105	92.6196	378.727	281.466	119.374	436.978	43.1253	17.1443	605.274	278.277
hsa-miR-654-5p	5.78701	8.84241	4.8279	21.0098	2.57358	11.42	17.4672	12.5841	12.2201	4.27521	4.78046	6.93858	17.4808	10.0195	15.0064	5.6105	8.89567	29.5975	18.8136	12.276	40.7847	0.750005	0.745404	49.4806	31.9292
hsa-miR-655	0	0	0	0	0	0	0	0	0	0	0	0.816304	0	0	0	0	0	0.604031	0	0	0	0	0	0.575355	0
hsa-miR-656	8.10181	3.21542	2.41395	0	3.86037	0	4.52853	3.3116	0	0	0	4.08152	0	0	0	0	2.61637	2.41612	3.68894	1.69325	1.94213	0.375003	1.11811	3.73981	2.85545
hsa-miR-657	6.94441	3.21542	0	1.78049	0.643395	0	4.52853	0.662319	0	0	0	0.816304	4.11313	0.3455	0	0.623388	0	1.20806	0	0	0.647376	0	1.11811	0	0.259587
hsa-miR-658	0	0	0	0	0	0	0	0	0	0	0	0	0	0	0	1.24678	0	0	0.368894	0.423312	0	0	0	0	0.259587
hsa-miR-659-5p	2.3148	7.2347	12.0698	3.91707	1.28679	17.9457	5.82239	9.93479	13.0929	6.41281	8.19508	1.22446	2.05656	4.146	12.0051	4.36372	1.56982	4.22822	2.95115	4.65643	1.29475	7.12505	1.11811	4.02749	3.63422
hsa-miR-660-3p	0	0.803856	0	0	0	0	0	0	0	0	0	0.816304	0	0.691	2.00086	0	0	0	0.737788	0	0	0	0	0	0.519174
hsa-miR-660-5p	69.4441	67.5239	50.693	68.3707	86.2149	48.9428	53.0485	65.5696	57.6089	27.7889	94.9264	155.098	46.2727	38.696	35.5152	87.8978	95.236	42.8862	82.2634	45.2943	96.459	130.876	183.369	58.9739	66.4542
hsa-miR-662	0	0	0	0	0	0	0	0	0	0	0	0.408152	1.54242	0.3455	0.500214	0	0	0.604031	0	0	0.647376	0	0	0	0
hsa-miR-663a	1.1574	0.803856	0	0.356098	0	0	0	0	1.74573	0	1.36585	0.816304	2.5707	0.691	4.50193	0.623388	0	0.604031	0.368894	0.423312	1.29475	0.750005	1.11811	1.43839	0.77876
hsa-miR-664-3p	17.361	19.2925	15.6907	14.6	41.8207	30.9971	6.46933	11.2594	11.3472	21.376	8.19508	7.34673	3.59899	19.348	23.5101	24.3121	38.7223	56.7789	46.1118	57.9937	13.5949	69.3755	45.0969	55.5218	62.0412
hsa-miR-664-5p	0	5.62699	9.6558	6.76585	7.72074	0	8.41012	15.2333	7.85577	0	3.41462	6.53043	0	12.438	11.0047	3.74033	4.1862	12.0806	5.16452	5.92636	9.06326	13.8751	5.96323	14.0962	16.6136
hsa-miR-665	12.7314	5.62699	8.44883	1.42439	10.9377	0	1.9408	11.2594	11.3472	0	2.04877	4.08152	1.54242	6.219	1.50064	1.87017	4.70947	1.20806	1.47558	3.38649	1.29475	1.50001	13.79	4.89052	2.85545
hsa-miR-668	0	0	2.41395	1.06829	0.643395	0	4.52853	0	0.872863	0	0	1.63261	1.54242	1.382	5.50236	1.24678	1.04655	2.41612	2.21337	0	4.53163	0	0	6.32891	2.59587
hsa-miR-671-3p	65.9719	81.1894	60.3488	58.0439	72.7036	84.8343	37.5221	127.165	75.0662	73.7474	122.926	64.8961	170.181	121.962	116.55	89.7679	54.9438	93.0208	60.8675	57.5704	94.5168	12.7501	15.6535	93.7829	96.8259
hsa-miR-671-5p	5.78701	0.803856	0	0.356098	0.643395	3.26286	3.23466	0	4.36431	0	5.46339	0	4.62727	2.764	3.00128	3.11694	2.0931	2.41612	0.368894	0.846623	2.5895	1.12501	1.11811	1.43839	1.55752
hsa-miR-675-3p	0	0.803856	0	0	0.643395	3.26286	0	0	0	0	0	0.816304	0	3.1095	0	0	0	1.81209	2.21337	0	0	1.12501	1.86351	0	0
hsa-miR-675-5p	0	0	1.20698	0.356098	1.28679	0	0.646933	4.63623	0	0	0	3.67337	1.54242	5.528	1.00043	0	0.523274	1.20806	7.37788	1.26994	0	0	2.23621	0	0
hsa-miR-676-3p	0	0	0	0.356098	0	0	0	0	0	0	0	0.816304	0	0	0	0	0	1.20806	0	0	0	0	0.372702	0	0
hsa-miR-676-5p	0	0	0	0	0	0	0	0	0	0	0	0	0	0	0	0	0	0	0	0	0	0	0	0	0
hsa-miR-7-1-3p	0	5.62699	6.03488	1.42439	2.57358	0	1.9408	0	0	0	4.78046	2.85706	0	3.455	1.00043	4.36372	4.1862	4.83225	2.95115	1.69325	5.179	13.1251	7.82674	5.75355	2.85545
hsa-miR-7-2-3p	188.656	298.23	137.595	109.678	184.011	37.5228	79.5727	305.991	95.1421	35.2705	59.4143	122.854	83.8049	46.988	76.0325	45.5074	112.504	44.6983	135.015	76.6194	95.1642	79.5005	396.182	108.167	89.2979
hsa-miR-7-5p	0	0	0	0	0	0	0	0	0	0	0	0	0	0	0	0	0	0	0	0	0	0	0	0.575355	0
hsa-miR-708-3p	2.3148	0.803856	1.20698	0	0.643395	0	0	0	1.74573	10.688	0	0	0	0	0	0	0	0.604031	0	0	0	0.375003	2.98161	0.863033	1.29793
hsa-miR-708-5p	0	0	0	0	0	0	0	0	0	7.48162	0	0	0	0	0	0	0	0	0.368894	0	0	0	0	0	0
hsa-miR-718	0	0.803856	0	0	0	0	0	0	0	0	0	0	0	0	0	0	0	0	0	0	0.647376	0	0	0	0
hsa-miR-720	24.3054	32.9581	53.1069	35.6098	13.5113	30.9971	71.1626	37.0899	51.4989	36.3393	30.0486	35.5092	46.2727	64.6085	65.0278	21.8186	23.5474	9.66449	25.0848	17.7791	22.6581	4.12503	5.21783	18.6991	13.4985
hsa-miR-744-3p	2.3148	4.01928	3.62093	5.34146	3.86037	3.26286	7.11626	10.5971	0	4.27521	5.46339	5.71412	3.08484	2.764	2.50107	7.48066	4.1862	9.06046	5.53341	7.1963	5.82638	1.87501	1.86351	3.16446	4.41298
hsa-miR-744-5p	337.961	184.887	282.432	436.219	279.233	357.283	273.652	436.468	292.409	336.673	382.437	249.789	356.3	469.189	539.731	632.739	366.815	547.252	270.031	398.336	750.956	89.6256	110.32	642.672	644.554
hsa-miR-758	5.78701	7.2347	4.8279	5.34146	1.28679	0	14.2325	0.662319	3.49145	3.20641	0	6.12228	0	1.7275	1.00043	2.49355	1.56982	7.24837	7.74678	1.69325	11.6528	0	0	11.7948	8.04719
hsa-miR-759	0	0	0	0	0	0	0	0	0	0	0	0	0	0	0	0	1.04655	0	0	0	0	0	0	0	0
hsa-miR-760	0	0	0	0.356098	0	0	0	4.63623	1.74573	0	0	0	2.5707	4.837	3.00128	1.24678	1.04655	0	0.737788	0.846623	0	0.375003	1.49081	0	1.03835
hsa-miR-762	0	0	0	0	0	0	0	0	0	0	0	0	0	0	0	0	0	0	0	0	0	0	0.372702	0	0
hsa-miR-765	3.4722	3.21542	0	0	0	0	0	0	0	0	0	0	0	0	0.500214	0	0	0	0	0	0.647376	0.375003	0	0	0
hsa-miR-766-3p	12.7314	14.4694	44.6581	34.5415	24.449	50.5743	25.8773	34.4406	31.4231	53.4401	48.4876	17.5505	30.8484	99.8495	61.0261	24.9355	27.7335	32.0136	30.9871	24.1288	16.1844	19.1251	6.33593	50.0559	46.9852
hsa-miR-766-5p	0	0	0	1.06829	0	0	0.646933	0	0	0	0	1.22446	6.16969	5.1825	2.00086	1.24678	2.0931	1.20806	1.10668	2.11656	1.29475	0	0	1.15071	0.77876
hsa-miR-767-3p	0	0	0	0	0	0	0	0	0	0	0	0	0	0	0	0	0	0	0	0	0	0	0	0	0
hsa-miR-767-5p	0	0	0	0	0	0	0	0	0	0	0	0.816304	0	0	0	0	0	0	0	0	0	0	0	0	0.519174
hsa-miR-769-3p	0	0	0	0	0.643395	0	0	0	0	0	0	0	0	0	0	1.24678	0	0	0	0.846623	0	0	0.745404	0	0
hsa-miR-769-5p	63.6571	71.5432	66.3837	144.219	72.7036	70.1514	95.746	76.829	79.4305	132.532	83.9996	70.6103	129.049	119.198	78.5336	233.771	166.925	138.323	143.5	134.19	121.707	149.626	150.572	166.565	186.902
hsa-miR-770-5p	0	0	0	0	0	0	0	0	0	0	0	0	0	0	0	0	0	0	0	0	0	0	0	0	0
hsa-miR-873-3p	27.7776	12.8617	22.9325	11.3951	12.8679	16.3143	4.52853	2.64928	16.5844	2.1376	2.04877	11.8364	11.3111	7.601	6.50278	3.74033	14.6517	1.81209	2.95115	7.61961	5.179	1.87501	8.19944	7.7673	8.30678
hsa-miR-873-5p	5.78701	1.60771	0	0.356098	5.14716	0	1.29387	3.3116	0.872863	5.34401	0	2.04076	0	1.7275	0	2.49355	6.27929	0	0.368894	2.53987	0.647376	0.750005	2.98161	0	2.33628
hsa-miR-874	3.4722	15.2733	30.1744	12.8195	14.7981	35.8914	27.1712	22.5189	28.8045	19.2384	31.4145	36.7337	54.4989	53.898	29.5126	168.315	37.1525	24.1612	33.2005	8.04292	22.0108	16.1251	33.9159	14.9592	13.4985
hsa-miR-876-3p	0	0	0	0	0	0	0	0	0	0	0	0	0	0	0	0	0	0	0	0	0	0	0	0	0
hsa-miR-876-5p	0	0	0	0	0	0	0	0	0	0	0	0	0	0	0	0	0	0	0	0	0	0	0	0	0
hsa-miR-877-3p	2.3148	0	0	2.13659	1.28679	4.89428	1.29387	0.662319	0.872863	4.27521	1.36585	0.408152	3.59899	1.7275	9.50407	0.623388	0	0	0.368894	0.423312	0	1.12501	0	1.43839	0.77876
hsa-miR-877-5p	8.10181	1.60771	14.4837	5.34146	7.72074	0	4.52853	1.32464	7.85577	4.27521	6.82923	4.08152	6.16969	13.129	9.50407	8.72744	3.66292	4.83225	2.21337	2.96318	5.179	2.25002	4.09972	3.16446	8.82595
hsa-miR-885-3p	1.1574	0	0	1.06829	1.28679	6.52571	0	0	0	4.27521	0	0.816304	0	3.1095	1.50064	9.35083	0	1.20806	2.58226	1.26994	0	0	0	0.863033	0.259587
hsa-miR-885-5p	60.1849	19.2925	54.3139	70.8634	26.3792	371.966	34.9344	15.2333	26.1859	83.3666	110.634	170.199	29.306	136.818	126.054	444.476	100.992	300.807	144.607	174.404	9.71063	35.2502	75.2858	23.8773	4.41298
hsa-miR-887	0	0	0	1.42439	0	1.63143	0.646933	0	0	4.27521	0.682923	0	0	0	1.50064	0	0	0	0.737788	1.26994	1.29475	0.750005	0.745404	0	0.259587
hsa-miR-888-5p	0	0	0	0	0	0	0	0	0	0	0	0	0	0	0	0	0	0	0	0	0	0	0	0	0
hsa-miR-889	20.8332	30.5465	8.44883	58.0439	7.07734	3.26286	23.2896	9.27247	27.9316	0	10.2439	22.0402	13.8818	9.674	8.50364	16.8315	14.6517	57.3829	46.1118	35.1349	55.0269	3.75003	3.35432	117.085	71.646
hsa-miR-891a	0	0	0	0	0	3.26286	0	0	0	4.27521	0	0.408152	0	0	4.00171	0	1.04655	0	0	0.423312	0	0	1.49081	0.287678	0
hsa-miR-892a	5.78701	0.803856	2.41395	3.20488	1.28679	0	1.9408	7.28551	2.61859	3.20641	0	0	0.514141	0	0.500214	0	0.523274	3.02015	0.737788	0	1.94213	0	0	0	0
hsa-miR-9-3p	0	0	0	1.42439	0	0	0	1.98696	0.872863	6.41281	0	0	0	0	0	0	0.523274	3.62419	3.32005	1.69325	0.647376	0.750005	1.86351	0.863033	0
hsa-miR-9-5p	0	4.82313	18.1046	4.98537	1.93018	88.0971	3.8816	8.61015	0.872863	120.775	53.268	2.44891	2.5707	2.4185	0.500214	0	0.523274	46.5104	40.9473	43.6011	0	0	0	20.1374	17.6519
hsa-miR-920	0	1.60771	0	0	0	0	0	0	0	0	0	0	0	0	0	0	0	0	0	0	0	0	0	0	0
hsa-miR-92a-1-5p	8.10181	3.21542	3.62093	2.84878	6.43395	29.3657	1.29387	3.3116	8.72863	5.34401	4.78046	4.08152	3.59899	1.382	8.50364	8.72744	5.23274	9.66449	2.58226	4.23312	7.12113	9.37506	8.57214	3.45213	3.37463
hsa-miR-92a-2-5p	0	0	0	0	0	0	0	0	0	0	0	0	0	0	0	0	0	0	0	0	0	0.750005	0	0	0.77876
hsa-miR-92a-3p	47363.2	41980.6	74457.1	60464.3	77265.9	140079	30061	52894.1	76518.7	71735.9	133092	86021.3	38301.9	55512.5	72189.9	13061.9	31063.7	35816.6	36137.6	51796	29141.6	69966.9	61037.4	40984.9	40376.9
hsa-miR-92b-3p	855.32	783.759	840.055	969.297	945.147	2385.15	309.234	1002.09	825.728	1515.56	4414.42	1308.13	1016.97	986.748	1648.71	114.703	409.724	413.761	616.791	723.016	429.857	729.38	1456.89	678.344	589.522
hsa-miR-92b-5p	8.10181	5.62699	3.62093	7.47805	5.79055	8.15714	3.8816	11.2594	6.9829	1.0688	15.0243	2.85706	3.59899	2.4185	7.50321	0	3.13965	6.04031	2.95115	1.69325	4.53163	1.87501	4.47242	2.01374	5.71091
hsa-miR-93-3p	10.4166	10.4501	31.3814	30.9805	11.5811	37.5228	23.2896	12.5841	6.11004	7.48162	18.4389	31.0195	40.6171	29.3675	15.0064	5.6105	18.8379	10.2685	10.329	12.6994	7.76851	31.1252	13.4173	22.1512	17.6519
hsa-miR-93-5p	461.803	759.644	364.507	878.136	674.921	166.406	490.375	330.497	865.88	218.036	379.705	557.943	192.289	426.693	355.152	471.282	769.213	581.078	1083.81	1529.43	742.54	2659.89	1137.49	1125.11	1624.23
hsa-miR-933	1.1574	0	0	0.712195	0	0	0	0	0	0	1.36585	1.63261	0	0.691	1.50064	0	0	0	0.368894	0	0	2.25002	0	0.287678	0
hsa-miR-934	0	0	0	0	0	0	0	0	0	0	0	0	0	0	0	0	0	0	0	0	0	0	0	0	0
hsa-miR-935	0	3.21542	0	0.356098	0	0	0	2.64928	0	3.20641	0	2.04076	0	3.1095	0	0	0.523274	0	1.10668	0	0	3.00002	1.11811	0.863033	0.259587
hsa-miR-936	0	0	0	0	0	0	0	0	0	0	0	0	0	0	0	0	0	0	0	0	0	0	0	0	0
hsa-miR-937	3.4722	7.2347	0	1.42439	1.93018	9.78857	0	0	2.61859	0	1.36585	0.816304	1.02828	0.691	0	4.98711	1.04655	1.81209	0	0.423312	0	0	0.372702	1.15071	1.29793
hsa-miR-938	0	0	0	0	0	0	0	0	0	0	0	0	0	0	0	1.87017	0	0	0	0	0	0	0	0	0.77876
hsa-miR-939	3.4722	2.41157	9.6558	4.27317	0.643395	13.0514	3.23466	4.63623	2.61859	5.34401	3.41462	1.22446	5.14141	5.528	5.00214	6.85727	1.04655	1.20806	0.737788	0.423312	1.29475	1.12501	1.49081	1.43839	2.07669
hsa-miR-940	0	0	3.62093	2.84878	1.28679	1.63143	0	2.64928	5.23718	12.8256	2.04877	1.63261	1.54242	1.0365	4.00171	1.24678	1.56982	1.20806	1.47558	0.423312	0.647376	2.25002	1.86351	0.287678	0.519174
hsa-miR-941	33.5646	84.4048	191.909	195.141	35.3867	66.8885	76.338	54.9725	58.4818	60.9217	122.243	71.8347	114.653	178.278	69.0296	141.509	338.035	96.6449	242.364	52.914	60.2059	154.126	165.852	113.345	37.1209
hsa-miR-942	9.25921	23.3118	20.5186	30.2683	16.7283	4.89428	26.5242	12.5841	11.3472	7.48162	42.3413	35.5092	28.2777	30.404	17.5075	13.7145	24.0706	13.2887	16.9691	22.0122	10.358	33.3752	13.4173	13.2332	21.8053
hsa-miR-943	0	0	0	0	0	0	0	0	0	0	0	0	0	0	0	0	1.04655	0	0	0	1.29475	0	0	0.287678	0
hsa-miR-944	0	0	0	0	0	0	0	0	0	0	0	0	0	0	0	0	0	1.20806	0	0.423312	0	0.375003	1.49081	0	0
hsa-miR-95	0	0	0	0.356098	0	0	0	0	0	0	0	0	0	0	1.50064	0	0	1.20806	0.368894	0	0.647376	0.375003	1.11811	0	0.259587
hsa-miR-96-3p	0	4.01928	0	0	0	0	0	0	1.74573	0	0	0	0	2.073	1.50064	0	0.523274	0	0.368894	0.846623	0.647376	0	0	1.72607	2.59587
hsa-miR-96-5p	8.10181	4.82313	0	1.42439	1.28679	0	1.29387	1.32464	2.61859	0	0	10.2038	0	0	1.50064	1.24678	5.75602	12.0806	7.00899	13.1227	0.647376	20.6251	5.96323	3.16446	4.41298
hsa-miR-98	113.425	234.726	165.356	214.371	327.488	68.52	176.613	211.942	281.062	114.362	152.292	99.1809	96.6585	280.201	254.109	145.873	402.398	456.647	491.736	591.79	266.719	517.129	71.9315	1023.85	1158.54
hsa-miR-99a-3p	0	0	0	1.78049	1.28679	0	0	0.662319	3.49145	0	0	2.44891	0	0	2.50107	12.4678	3.13965	1.20806	4.05784	0.846623	0	1.12501	2.98161	0.287678	0.259587
hsa-miR-99a-5p	128.472	153.536	214.842	71.5756	94.579	1145.26	109.332	204.657	99.5064	118.637	151.609	333.868	155.785	172.405	126.054	1527.93	260.067	413.157	383.65	244.674	89.9852	135.376	238.529	65.3028	45.9469
hsa-miR-99b-3p	2.3148	2.41157	2.41395	1.42439	1.28679	0	4.52853	3.3116	1.74573	0	0	2.04076	1.54242	4.146	3.00128	4.36372	6.80257	0.604031	5.90231	1.69325	3.88425	5.62504	4.84512	4.60284	5.9705
hsa-miR-99b-5p	434.026	604.499	1544.93	527.024	429.788	523.688	649.52	1059.05	1314.53	789.845	604.387	479.986	684.321	666.47	584.75	233.147	781.249	343.09	514.976	363.625	433.094	425.253	992.132	501.135	827.303
